# Supplementary material for: catena-Poly[[triphenyl­tin(IV)]-μ-2-(2-picolinoylhydrazono)propanoato-κ2 O 1:O 2]
Source: Acta Crystallogr Sect E Struct Rep Online. 2009 Oct 7;65(Pt 11):m1313. doi: 10.1107/S1600536809039981 (PMC2971240; doi:10.1107/S1600536809039981)
Supplement: Supplementary file 2 [file e-65-m1313-Isup2.hkl]

# 
# h,k,l, Fc-squared, Fo-squared, sigma(Fo-squared) and status flag 
# 
data_I
_shelx_title ' 080901d in P2(1)2(1)2(1)' 
_shelx_refln_list_code          4 
_shelx_F_calc_maximum      273.39 
_exptl_crystal_F_000      1120.00 
_reflns_d_resolution_high  0.8408 
 
loop_ 
 _symmetry_equiv_pos_as_xyz 
 'x, y, z' 
 '-x+1/2, -y, z+1/2' 
 '-x, y+1/2, -z+1/2' 
 'x+1/2, -y+1/2, -z' 
 
_cell_length_a    10.2622 
_cell_length_b    11.0105 
_cell_length_c    22.3436 
_cell_angle_alpha  90.000 
_cell_angle_beta   90.000 
_cell_angle_gamma  90.000 
 
_shelx_F_squared_multiplier     1.000 
 
loop_ 
 _refln_index_h 
 _refln_index_k 
 _refln_index_l 
 _refln_F_squared_calc 
 _refln_F_squared_meas 
 _refln_F_squared_sigma 
 _refln_observed_status 
   2   0   0    34700.62    35613.67    558.26 o 
   4   0   0     1973.91     1964.75     76.84 o 
   6   0   0     4188.89     4530.28    146.38 o 
   8   0   0      938.36      890.82     75.41 o 
  10   0   0     3075.41     3248.79    160.30 o 
  12   0   0      391.85      335.57     70.44 o 
   1   1   0     1641.99     1651.06     20.48 o 
   2   1   0    31128.36    31839.17    375.00 o 
   3   1   0    46936.66    48146.62   1074.64 o 
   4   1   0     8345.81     8569.36    225.02 o 
   5   1   0     4740.81     4763.72     98.84 o 
   6   1   0     1815.49     1686.28     60.97 o 
   7   1   0     2087.03     2088.51    104.72 o 
   8   1   0      510.81      548.38     50.91 o 
   9   1   0      839.45      935.19     60.27 o 
  10   1   0       17.91       34.51     31.04 o 
  11   1   0      735.08      753.25     92.19 o 
  12   1   0      242.78      274.77     70.22 o 
   0   2   0    10804.62    10487.85    164.48 o 
   1   2   0     6066.07     6129.70     67.51 o 
   2   2   0     1635.92     1609.11     25.83 o 
   3   2   0     1389.30     1420.84     43.49 o 
   4   2   0      485.33      527.16     23.96 o 
   5   2   0     3422.54     3600.21     83.18 o 
   6   2   0     3228.80     3267.41    138.44 o 
   7   2   0     4180.03     4424.63    110.07 o 
   8   2   0     2311.55     2184.49     81.14 o 
   9   2   0     2160.19     2195.55     87.53 o 
  10   2   0        5.19        0.75     36.73 o 
  11   2   0      401.65      436.79     74.05 o 
  12   2   0        6.51       -9.56     42.37 o 
   1   3   0      146.49      120.04     12.69 o 
   2   3   0     9270.82     9357.54    166.26 o 
   3   3   0      645.23      650.13     19.53 o 
   4   3   0    23543.02    23991.61    304.65 o 
   5   3   0      540.98      565.82     23.78 o 
   6   3   0     4254.29     4471.28     81.27 o 
   7   3   0       32.95       21.30     16.75 o 
   8   3   0        5.01       37.06     19.83 o 
   9   3   0       44.22       28.16     24.49 o 
  10   3   0     1637.52     1408.90    103.18 o 
  11   3   0       69.22       96.86     50.42 o 
   0   4   0     2690.90     2559.42    102.80 o 
   1   4   0     6058.85     5896.58    207.69 o 
   2   4   0     3542.76     3634.58     47.73 o 
   3   4   0     5182.01     5341.12     65.15 o 
   4   4   0     1759.61     1820.57     41.48 o 
   5   4   0     1183.98     1146.45     36.39 o 
   6   4   0      736.44      748.87     33.26 o 
   7   4   0     5315.41     5257.84    110.87 o 
   8   4   0     1363.33     1379.59     62.85 o 
   9   4   0     1740.61     1618.07    123.57 o 
  10   4   0     1087.78     1043.97     92.49 o 
  11   4   0      121.79      177.08     62.69 o 
   1   5   0      244.36      193.43     24.10 o 
   2   5   0      985.66      858.91     31.45 o 
   3   5   0     8011.93     8122.09     90.28 o 
   4   5   0      852.50      756.88     36.54 o 
   5   5   0     8461.07     8203.20    194.96 o 
   6   5   0       39.94       58.94     19.23 o 
   7   5   0      827.30      662.45     38.89 o 
   8   5   0      590.99      563.60     50.87 o 
   9   5   0       39.62      -11.97     35.15 o 
  10   5   0      332.00      241.35     65.25 o 
  11   5   0     1196.40     1011.16    100.02 o 
   0   6   0     5227.59     4974.01     95.10 o 
   1   6   0      400.83      451.76     22.56 o 
   2   6   0     7359.34     7176.88     92.30 o 
   3   6   0       95.65       85.03     15.47 o 
   4   6   0       19.28       15.74     16.57 o 
   5   6   0      157.89      187.40     29.86 o 
   6   6   0     4833.55     4555.04    185.42 o 
   7   6   0      238.79      234.77     36.00 o 
   8   6   0     4515.82     4229.25    178.96 o 
   9   6   0      233.45      125.76     55.16 o 
  10   6   0      797.60      761.31    102.88 o 
   1   7   0     1153.26     1247.15     34.65 o 
   2   7   0      881.88      810.11     36.84 o 
   3   7   0     5526.76     5471.74    197.69 o 
   4   7   0     4102.62     4032.07     85.83 o 
   5   7   0     3931.44     3743.53     85.14 o 
   6   7   0     1676.75     1702.30     60.08 o 
   7   7   0      557.04      572.02     45.34 o 
   8   7   0      184.71      137.42     57.38 o 
   9   7   0        1.58      -31.38     40.19 o 
  10   7   0       94.39        3.99     43.72 o 
   0   8   0      453.71      439.77     36.49 o 
   1   8   0     6999.87     6966.31    113.07 o 
   2   8   0      523.17      477.13     36.38 o 
   3   8   0     2141.42     2169.07     69.25 o 
   4   8   0      618.69      565.90     44.81 o 
   5   8   0      184.31      153.30     28.59 o 
   6   8   0      542.92      665.63     80.35 o 
   7   8   0     2516.40     2709.32    105.78 o 
   8   8   0      349.79      273.44     51.38 o 
   9   8   0      877.70      825.73    107.77 o 
   1   9   0       24.21        8.12     23.53 o 
   2   9   0     2425.54     2309.91     80.22 o 
   3   9   0       41.29       36.79     22.62 o 
   4   9   0     4391.27     4580.33    101.68 o 
   5   9   0       83.48      121.66     29.39 o 
   6   9   0      982.26      963.84     66.04 o 
   7   9   0      229.63      152.16     44.63 o 
   8   9   0       53.37       62.20     37.82 o 
   0  10   0      641.56      703.81     86.62 o 
   1  10   0     2117.03     2182.20     86.61 o 
   2  10   0      230.00      325.33     46.59 o 
   3  10   0      128.01       82.65     32.87 o 
   4  10   0      483.43      421.75     42.80 o 
   5  10   0       66.90       80.53     36.37 o 
   6  10   0      286.07      251.85     86.88 o 
   7  10   0      737.81      850.42    162.74 o 
   1  11   0       58.82      103.69     52.87 o 
   2  11   0      287.72      298.21     51.59 o 
   3  11   0     1089.39     1187.79     70.08 o 
   4  11   0      153.92      201.57     62.61 o 
   5  11   0      834.35      892.86    113.49 o 
   6  11   0        2.99       -7.99     33.37 o 
   0  12   0     1868.23     2092.23    133.51 o 
   1  12   0       91.69       99.13     38.06 o 
   2  12   0      518.99      740.57     70.68 o 
   3  12   0       94.04       62.27     37.34 o 
   4  12   0        9.34       37.40     50.80 o 
   1  13   0       47.29       18.47     36.85 o 
   1   0   1    10809.83    11275.84    108.19 o 
   2   0   1    14988.34    15280.28    184.24 o 
   3   0   1      986.76     1041.02     34.06 o 
   4   0   1    20570.39    22146.76    329.85 o 
   5   0   1     3769.30     4009.79     89.29 o 
   6   0   1     3142.21     3140.09     84.72 o 
   7   0   1     5240.99     5150.11    120.29 o 
   8   0   1     1215.37     1159.76     59.89 o 
   9   0   1     3911.18     3766.78    115.49 o 
  10   0   1      953.72      881.57     88.73 o 
  11   0   1      661.82      737.57     66.60 o 
  12   0   1      543.90      680.25     96.56 o 
 -12   1   1      278.72      275.59     70.06 o 
 -11   1   1     1009.41     1013.01     67.44 o 
 -10   1   1     1026.49      964.14     66.90 o 
  -9   1   1     2160.60     2114.37     86.14 o 
  -8   1   1     1292.33     1241.09     66.26 o 
  -7   1   1     2880.69     2798.53    122.82 o 
  -6   1   1     3203.85     3227.77     94.34 o 
  -5   1   1     2471.96     2615.11     69.83 o 
  -4   1   1    18188.86    18887.44    615.27 o 
  -3   1   1     3407.26     3454.88     53.46 o 
  -2   1   1    12294.34    12898.03    129.34 o 
  -1   1   1     8942.71     9231.51     78.72 o 
   0   1   1     6107.51     6407.68     81.87 o 
   1   1   1     8521.91     8804.24     88.72 o 
   2   1   1    11549.16    11639.36    385.39 o 
   3   1   1     3595.09     3644.36    106.23 o 
   4   1   1    17972.82    18836.05    244.75 o 
   5   1   1     2571.27     2722.87    119.73 o 
   6   1   1     3248.51     3370.66     98.47 o 
   7   1   1     2865.01     2879.22     87.01 o 
   8   1   1     1418.45     1423.66     79.02 o 
   9   1   1     2284.36     2247.34    122.37 o 
  10   1   1     1038.33      971.80     89.86 o 
  11   1   1      998.82      988.20     66.34 o 
  12   1   1      285.90      254.52     65.70 o 
 -12   2   1       90.03       87.60     50.95 o 
 -11   2   1      860.78      917.77    102.20 o 
 -10   2   1     1171.36     1103.14    190.48 o 
  -9   2   1      844.85      845.34     49.52 o 
  -8   2   1     1183.60     1322.59     64.82 o 
  -7   2   1     2732.94     2676.91     83.71 o 
  -6   2   1     2034.91     2010.76    107.43 o 
  -5   2   1     6208.85     6236.70    116.00 o 
  -4   2   1     4327.67     4465.75    113.27 o 
  -3   2   1     5913.97     6001.06     67.13 o 
  -2   2   1     3653.16     3595.85     71.73 o 
  -1   2   1    11453.95    11821.16    157.40 o 
   0   2   1    39268.54    38725.63    470.95 o 
   1   2   1    12258.18    12902.17    222.19 o 
   2   2   1     3642.52     3660.37     50.49 o 
   3   2   1     6463.16     6565.54     93.80 o 
   4   2   1     4517.16     4736.50     72.57 o 
   5   2   1     6332.10     6321.81    118.08 o 
   6   2   1     1972.53     1960.27     65.87 o 
   7   2   1     2712.63     2739.71     84.73 o 
   8   2   1     1122.74     1070.76     77.21 o 
   9   2   1      799.82      841.30     78.64 o 
  10   2   1     1183.55     1196.82     97.61 o 
  11   2   1      879.31      964.27     95.35 o 
  12   2   1       91.40      113.11     52.23 o 
 -11   3   1      758.63      746.40     98.66 o 
 -10   3   1      596.74      548.25     82.63 o 
  -9   3   1      503.79      554.85     42.81 o 
  -8   3   1     3761.59     3708.39    110.55 o 
  -7   3   1      698.58      717.59     32.72 o 
  -6   3   1     2162.42     2149.51     87.47 o 
  -5   3   1     4853.47     4907.47     96.63 o 
  -4   3   1     4768.91     5024.63     76.84 o 
  -3   3   1     6815.21     6793.79     91.96 o 
  -2   3   1     8537.35     8714.92    121.75 o 
  -1   3   1     2670.53     2658.73     41.24 o 
   0   3   1    18945.31    19123.98    195.86 o 
   1   3   1     2826.56     2873.87     89.60 o 
   2   3   1     8482.63     9028.47    175.23 o 
   3   3   1     6528.00     6590.69    143.52 o 
   4   3   1     4668.05     4976.67     75.59 o 
   5   3   1     4995.48     4974.61     80.58 o 
   6   3   1     2124.48     2101.74     63.50 o 
   7   3   1      692.08      736.17     42.33 o 
   8   3   1     3860.50     3662.25     98.32 o 
   9   3   1      482.11      530.18     50.14 o 
  10   3   1      587.01      750.84     85.94 o 
  11   3   1      735.45      675.81     92.04 o 
 -11   4   1      461.21      628.40     90.31 o 
 -10   4   1      317.98      350.93     73.98 o 
  -9   4   1      427.97      408.72     51.21 o 
  -8   4   1     1457.57     1373.33     63.78 o 
  -7   4   1      844.50      799.82     35.45 o 
  -6   4   1     4097.19     3981.08    119.70 o 
  -5   4   1     2776.21     2658.91     69.60 o 
  -4   4   1     2909.19     2843.72     42.93 o 
  -3   4   1     3246.42     3104.58     41.13 o 
  -2   4   1     2636.26     2673.59     55.62 o 
  -1   4   1     3479.59     3530.36     45.30 o 
   0   4   1     5995.72     6034.96     66.52 o 
   1   4   1     3410.05     3414.30     47.23 o 
   2   4   1     2692.41     2699.73     60.48 o 
   3   4   1     3313.31     3239.17     78.39 o 
   4   4   1     2936.40     2907.35     70.14 o 
   5   4   1     2728.17     2490.21     91.49 o 
   6   4   1     4075.31     4068.55    135.99 o 
   7   4   1      837.95      823.07     44.32 o 
   8   4   1     1419.68     1374.43     85.87 o 
   9   4   1      400.40      600.63     75.26 o 
  10   4   1      294.59      380.80     69.84 o 
  11   4   1      484.86      444.02     78.79 o 
 -11   5   1      324.96      354.84     74.66 o 
 -10   5   1      129.34      289.21     68.41 o 
  -9   5   1      771.27      721.42     90.23 o 
  -8   5   1      435.69      494.97     76.01 o 
  -7   5   1     2102.90     1940.10    133.28 o 
  -6   5   1     2364.66     2314.84     55.10 o 
  -5   5   1      311.07      317.78     30.73 o 
  -4   5   1     3261.18     3236.51     67.06 o 
  -3   5   1     1436.11     1479.17     65.77 o 
  -2   5   1     5431.21     5514.79     72.04 o 
  -1   5   1    10316.80    10715.83    106.62 o 
   0   5   1      356.11      298.57     16.73 o 
   1   5   1    10134.65    10495.10    108.21 o 
   2   5   1     5705.16     5924.40     81.44 o 
   3   5   1     1407.88     1445.98     32.76 o 
   4   5   1     3248.73     3196.28     66.91 o 
   5   5   1      351.04      362.55     36.83 o 
   6   5   1     2376.94     2472.18     78.74 o 
   7   5   1     2016.33     1895.21     97.08 o 
   8   5   1      470.57      612.30     61.03 o 
   9   5   1      759.46      694.13    119.25 o 
  10   5   1      143.84      155.86     54.19 o 
  11   5   1      328.76      197.02     63.14 o 
 -10   6   1      399.77      300.50     71.49 o 
  -9   6   1      746.46      663.55     91.81 o 
  -8   6   1       66.48       84.22     31.58 o 
  -7   6   1     1560.97     1587.23     75.56 o 
  -6   6   1     1222.53     1214.16     75.55 o 
  -5   6   1      792.38      768.33     39.86 o 
  -4   6   1     5769.39     5716.71    164.63 o 
  -3   6   1     1730.65     1745.30     65.58 o 
  -2   6   1     4820.01     4871.78     75.23 o 
  -1   6   1     6586.16     6797.75     81.57 o 
   0   6   1     4829.72     5198.54     69.05 o 
   1   6   1     6502.77     6705.52    118.68 o 
   2   6   1     4789.57     4800.12     67.47 o 
   3   6   1     1705.28     1698.44     52.01 o 
   4   6   1     5627.63     5687.60    117.11 o 
   5   6   1      827.56      813.76     39.23 o 
   6   6   1     1199.66     1240.37     92.62 o 
   7   6   1     1531.84     1524.30     56.93 o 
   8   6   1       53.78      104.62     32.82 o 
   9   6   1      757.50      818.20    100.62 o 
  10   6   1      374.19      375.46     77.29 o 
 -10   7   1      406.50      309.76     73.83 o 
  -9   7   1      579.95      656.85     96.48 o 
  -8   7   1      421.57      450.74     55.26 o 
  -7   7   1     1138.94     1023.61     63.89 o 
  -6   7   1     1149.72     1090.66     48.58 o 
  -5   7   1      633.20      637.97     38.96 o 
  -4   7   1     1754.88     1751.86     55.80 o 
  -3   7   1     3534.13     3442.04    109.14 o 
  -2   7   1     2643.73     2658.47     63.61 o 
  -1   7   1     2768.76     2730.85     50.00 o 
   0   7   1     1790.02     1776.79     47.84 o 
   1   7   1     2737.17     2640.17     50.47 o 
   2   7   1     2610.94     2297.35    125.28 o 
   3   7   1     3599.48     3612.14    144.18 o 
   4   7   1     1693.80     1726.99     70.11 o 
   5   7   1      585.94      585.79     39.59 o 
   6   7   1     1101.18     1115.37     50.14 o 
   7   7   1     1112.14     1145.56     89.98 o 
   8   7   1      365.64      450.38     57.80 o 
   9   7   1      557.78      476.38     85.19 o 
  10   7   1      383.30      351.75     80.45 o 
  -9   8   1       47.55       34.49     48.47 o 
  -8   8   1     1038.69      944.35     76.80 o 
  -7   8   1      612.45      720.42     66.17 o 
  -6   8   1     1427.05     1426.05     80.00 o 
  -5   8   1      429.23      537.88     42.70 o 
  -4   8   1      202.00      228.60     36.18 o 
  -3   8   1     4300.98     4296.90     91.19 o 
  -2   8   1     2395.91     2322.38     63.81 o 
  -1   8   1      962.40      948.98     41.69 o 
   0   8   1     1881.30     1944.94     55.61 o 
   1   8   1     1001.92      998.48     41.87 o 
   2   8   1     2427.85     2528.76     66.58 o 
   3   8   1     4378.35     4467.53     92.81 o 
   4   8   1      197.94      206.60     46.64 o 
   5   8   1      461.94      467.17     40.68 o 
   6   8   1     1386.83     1311.60     56.26 o 
   7   8   1      584.25      625.14     48.89 o 
   8   8   1     1031.80      856.91     69.71 o 
   9   8   1       50.87      -17.23     47.64 o 
  -8   9   1      720.13      720.56     93.51 o 
  -7   9   1      313.66      297.87     49.90 o 
  -6   9   1      893.64      988.98     65.82 o 
  -5   9   1     1930.59     1965.56     68.38 o 
  -4   9   1      202.79      246.01     41.37 o 
  -3   9   1     1724.28     1745.80     61.16 o 
  -2   9   1     1233.07     1298.38     51.44 o 
  -1   9   1      225.68      252.72     31.41 o 
   0   9   1     3942.11     3972.50    202.44 o 
   1   9   1      226.83      260.52     40.70 o 
   2   9   1     1188.52     1209.04     49.58 o 
   3   9   1     1658.26     1701.10     60.07 o 
   4   9   1      190.00      244.84     33.20 o 
   5   9   1     1899.76     1830.61     68.26 o 
   6   9   1      930.71      972.91     81.26 o 
   7   9   1      302.47      384.38     56.35 o 
   8   9   1      713.85      621.72    129.07 o 
  -7  10   1      434.02      369.59     59.21 o 
  -6  10   1      507.51      511.68     64.22 o 
  -5  10   1      395.96      427.78     55.71 o 
  -4  10   1      871.51      919.78     52.51 o 
  -3  10   1      748.94      735.70     49.22 o 
  -2  10   1      611.65      696.07     62.31 o 
  -1  10   1      236.63      250.86     42.69 o 
   0  10   1     1417.18     1389.73     70.08 o 
   1  10   1      247.78      228.87     71.04 o 
   2  10   1      623.19      638.51     59.78 o 
   3  10   1      723.12      782.47     66.01 o 
   4  10   1      864.28      863.67     54.14 o 
   5  10   1      390.40      458.48     72.60 o 
   6  10   1      493.23      600.17    156.95 o 
   7  10   1      442.16      374.15     91.78 o 
  -6  11   1      192.34      189.31     51.48 o 
  -5  11   1       28.18       22.43     35.67 o 
  -4  11   1      826.47      983.31     99.11 o 
  -3  11   1      348.62      386.16     83.99 o 
  -2  11   1      383.38      415.90     53.82 o 
  -1  11   1      513.53      572.13    107.17 o 
   0  11   1        0.62       19.13     34.43 o 
   1  11   1      509.95      605.43     61.61 o 
   2  11   1      386.73      527.84     61.23 o 
   3  11   1      313.15      394.30     52.79 o 
   4  11   1      893.94     1030.86     68.08 o 
   5  11   1       29.81       14.52     48.54 o 
   6  11   1      208.88      183.27     49.08 o 
  -4  12   1      635.07      537.11     97.08 o 
  -3  12   1      114.06      181.30     70.97 o 
  -2  12   1      308.93      357.50     64.12 o 
  -1  12   1      558.08      637.92     67.47 o 
   0  12   1        8.10        9.73     31.47 o 
   1  12   1      552.68      606.44     66.02 o 
   2  12   1      312.26      277.41     58.06 o 
   3  12   1      104.56       79.74     40.20 o 
   4  12   1      622.78      796.53    109.27 o 
  -1  13   1      268.20      264.89     79.21 o 
   0  13   1      526.86      568.71     79.55 o 
   1  13   1      263.34      338.40     86.70 o 
   0   0   2       34.03       15.98      5.69 o 
   1   0   2     6034.82     6095.25     65.28 o 
   2   0   2       37.28       18.40      8.69 o 
   3   0   2     9304.43     9212.38    155.59 o 
   4   0   2       46.38       46.56     23.97 o 
   5   0   2    17786.64    19036.68    259.21 o 
   6   0   2      305.02      232.93     44.44 o 
   7   0   2     1145.70     1115.30     55.05 o 
   8   0   2      659.75      633.37     65.25 o 
   9   0   2     1431.38     1338.43    148.07 o 
  10   0   2       77.43      110.75     34.09 o 
  11   0   2      782.01      870.29     92.38 o 
  12   0   2       74.18       97.40     41.10 o 
 -12   1   2       90.99       70.89     38.19 o 
 -11   1   2      327.36      391.86     58.55 o 
 -10   1   2     1256.78     1137.36     68.16 o 
  -9   1   2      385.04      354.57     46.42 o 
  -8   1   2     2465.57     2404.64    218.51 o 
  -7   1   2     1550.78     1479.33     76.88 o 
  -6   1   2     3368.71     3343.72     87.77 o 
  -5   1   2     1282.50     1429.45     76.39 o 
  -4   1   2     2756.77     2869.35     59.81 o 
  -3   1   2     2113.11     2118.71     34.86 o 
  -2   1   2    14835.10    15171.64    151.51 o 
  -1   1   2    14909.15    14939.62    143.00 o 
   0   1   2    61190.46    59932.06    512.48 o 
   1   1   2    14557.00    14652.96    146.61 o 
   2   1   2    15585.17    16342.63    268.90 o 
   3   1   2     1976.45     2016.98     67.28 o 
   4   1   2     2757.20     2864.68     93.85 o 
   5   1   2     1351.53     1535.10     74.50 o 
   6   1   2     3484.84     3518.67    125.76 o 
   7   1   2     1622.81     1589.66     90.08 o 
   8   1   2     2476.89     2478.00    120.79 o 
   9   1   2      335.72      376.70     45.55 o 
  10   1   2     1214.23     1173.04     66.50 o 
  11   1   2      325.42      336.84     50.94 o 
  12   1   2       93.45       70.14     55.69 o 
 -12   2   2      483.78      535.76     88.58 o 
 -11   2   2      222.48      224.66     44.14 o 
 -10   2   2      556.45      626.67    101.60 o 
  -9   2   2      453.14      540.98     55.70 o 
  -8   2   2      194.82      172.66     34.43 o 
  -7   2   2     1362.99     1255.42     56.29 o 
  -6   2   2     6642.44     6640.46    130.15 o 
  -5   2   2      598.00      591.46     34.18 o 
  -4   2   2    20873.36    21070.13    423.24 o 
  -3   2   2     9801.98    10135.31    100.52 o 
  -2   2   2    10369.87    10270.81    110.09 o 
  -1   2   2     3841.16     3961.62     52.42 o 
   0   2   2      978.84     1031.21     18.22 o 
   1   2   2     3604.99     3742.63     65.85 o 
   2   2   2    11143.78    11171.31    118.97 o 
   3   2   2     9949.10    10365.03    139.88 o 
   4   2   2    21137.08    21845.47    270.98 o 
   5   2   2      783.23      747.76     52.45 o 
   6   2   2     6504.73     6265.79    171.89 o 
   7   2   2     1381.43     1411.98     82.63 o 
   8   2   2      191.80      194.69     46.58 o 
   9   2   2      432.69      523.73     49.73 o 
  10   2   2      580.02      389.53     70.37 o 
  11   2   2      218.04      254.82     69.69 o 
 -11   3   2      475.95      538.81    114.09 o 
 -10   3   2      121.48       83.94     36.16 o 
  -9   3   2     3694.58     3320.57    220.58 o 
  -8   3   2       15.44       10.54     18.79 o 
  -7   3   2     5474.26     5308.80    107.66 o 
  -6   3   2      655.63      636.93     24.30 o 
  -5   3   2     2672.81     2674.28     50.53 o 
  -4   3   2     2074.13     2264.11     38.79 o 
  -3   3   2     1197.29     1214.65     41.81 o 
  -2   3   2     4769.04     4931.23     77.42 o 
  -1   3   2    14567.88    14582.33    199.40 o 
   0   3   2     1147.89     1091.02     21.52 o 
   1   3   2    14928.88    15047.51    236.88 o 
   2   3   2     4654.72     4801.91     66.49 o 
   3   3   2     1248.85     1336.32     71.53 o 
   4   3   2     2142.84     2377.66     80.06 o 
   5   3   2     2709.27     2790.90     69.81 o 
   6   3   2      640.13      585.91     36.24 o 
   7   3   2     5488.22     5528.69    118.55 o 
   8   3   2       11.61       36.98     24.06 o 
   9   3   2     3604.68     3696.66    106.93 o 
  10   3   2      122.96      103.86     45.91 o 
  11   3   2      483.54      805.93     94.60 o 
 -11   4   2      542.06      604.69     92.12 o 
 -10   4   2      750.57      610.11    145.06 o 
  -9   4   2      140.83      151.82     36.23 o 
  -8   4   2      124.12       93.04     32.11 o 
  -7   4   2      747.09      705.29     33.08 o 
  -6   4   2     2610.66     2547.14     58.94 o 
  -5   4   2     5660.40     5293.95     66.38 o 
  -4   4   2     7524.42     7680.48     79.88 o 
  -3   4   2     3324.21     3177.96     68.30 o 
  -2   4   2     5707.41     5944.67     72.33 o 
  -1   4   2      638.88      636.63     14.91 o 
   0   4   2      232.71      261.61     14.02 o 
   1   4   2      535.05      510.51     21.89 o 
   2   4   2     5760.13     5971.23    156.40 o 
   3   4   2     3235.01     3164.11     71.62 o 
   4   4   2     7780.12     8032.92    106.88 o 
   5   4   2     5497.82     5125.68    124.25 o 
   6   4   2     2585.69     2583.43     72.29 o 
   7   4   2      688.65      698.73     42.73 o 
   8   4   2      124.77      115.51     28.46 o 
   9   4   2      146.40      205.30     54.34 o 
  10   4   2      729.13      812.86     80.75 o 
  11   4   2      524.08      412.94     78.19 o 
 -11   5   2        9.23      -33.19     41.17 o 
 -10   5   2     1981.44     1779.69    121.62 o 
  -9   5   2      445.11      341.86     50.01 o 
  -8   5   2     3991.61     3675.33    211.10 o 
  -7   5   2      539.57      608.48     34.85 o 
  -6   5   2     2662.28     2620.46     58.20 o 
  -5   5   2      187.97      182.05     20.54 o 
  -4   5   2      246.11      281.25     42.15 o 
  -3   5   2      782.39      757.23     40.42 o 
  -2   5   2     9174.75     9066.83    101.62 o 
  -1   5   2     3552.77     3589.17     55.96 o 
   0   5   2     7373.72     7232.23    160.97 o 
   1   5   2     3487.52     3605.06     53.69 o 
   2   5   2     9356.17     9330.28    221.23 o 
   3   5   2      783.72      763.07     33.36 o 
   4   5   2      223.78      248.23     22.08 o 
   5   5   2      184.23      199.69     22.73 o 
   6   5   2     2713.50     2736.47    117.44 o 
   7   5   2      563.40      682.36     75.71 o 
   8   5   2     3925.28     4078.06    153.60 o 
   9   5   2      483.09      488.80     71.87 o 
  10   5   2     1947.74     1479.49    110.55 o 
  11   5   2       11.84       -1.58     42.60 o 
 -10   6   2       33.29      -15.50     40.86 o 
  -9   6   2        9.23       -7.22     39.81 o 
  -8   6   2      171.45      128.32     67.51 o 
  -7   6   2      927.26      796.01     54.81 o 
  -6   6   2      513.43      526.61     54.70 o 
  -5   6   2     4315.71     4193.67     85.04 o 
  -4   6   2      273.67      274.48     32.68 o 
  -3   6   2    10846.76    10814.03    178.53 o 
  -2   6   2      347.03      332.96     27.43 o 
  -1   6   2     4618.26     4952.02     88.25 o 
   0   6   2     1839.90     1858.17     58.55 o 
   1   6   2     4748.75     4933.55    103.74 o 
   2   6   2      343.23      334.42     33.34 o 
   3   6   2    10829.03    10888.90    165.24 o 
   4   6   2      267.78      271.25     23.54 o 
   5   6   2     4327.23     4255.89    194.16 o 
   6   6   2      493.61      554.92     72.85 o 
   7   6   2      892.79      886.25     54.46 o 
   8   6   2      157.01      222.23     72.62 o 
   9   6   2        3.62      -16.86     25.91 o 
  10   6   2       34.80       29.95     49.14 o 
 -10   7   2      358.86      388.03     81.96 o 
  -9   7   2      688.37      661.37     66.73 o 
  -8   7   2     2019.21     1887.79     87.83 o 
  -7   7   2     1008.45     1068.49     64.46 o 
  -6   7   2     1679.20     1569.31     73.98 o 
  -5   7   2      111.24       50.95     26.84 o 
  -4   7   2       34.56        6.54     17.58 o 
  -3   7   2      269.98      321.47     30.59 o 
  -2   7   2     2817.59     2768.69     65.00 o 
  -1   7   2     3779.00     3532.11    245.30 o 
   0   7   2     1313.83     1277.41     34.69 o 
   1   7   2     3689.87     3810.32    116.48 o 
   2   7   2     2768.04     2735.70     52.78 o 
   3   7   2      306.04      325.10     46.74 o 
   4   7   2       32.90        4.04     17.71 o 
   5   7   2      134.26       99.39     24.99 o 
   6   7   2     1565.23     1540.01     58.01 o 
   7   7   2      956.87      903.22     48.41 o 
   8   7   2     2015.33     1875.17    153.68 o 
   9   7   2      662.64      780.04    101.15 o 
  10   7   2      361.61      250.83     70.06 o 
  -9   8   2        6.31       -3.42     33.22 o 
  -8   8   2       38.02       28.58     33.58 o 
  -7   8   2       11.82       27.77     30.23 o 
  -6   8   2     2289.74     2419.86     95.45 o 
  -5   8   2     1324.63     1280.75     91.21 o 
  -4   8   2     3715.38     3686.92     94.63 o 
  -3   8   2     1222.92     1237.71     81.47 o 
  -2   8   2     2371.84     2368.62     64.56 o 
  -1   8   2       59.53       30.22     22.52 o 
   0   8   2        9.13      -11.63     15.60 o 
   1   8   2       55.37       51.32     18.76 o 
   2   8   2     2422.69     2334.68     73.43 o 
   3   8   2     1131.96     1182.02     49.01 o 
   4   8   2     3571.03     3655.67     86.58 o 
   5   8   2     1312.66     1201.22     52.77 o 
   6   8   2     2287.32     2343.73     73.85 o 
   7   8   2       14.37        6.72     22.39 o 
   8   8   2       37.31        7.23     40.64 o 
   9   8   2        6.06      -14.68     45.91 o 
  -8   9   2       54.81        5.98     44.55 o 
  -7   9   2     1746.37     1715.69     88.59 o 
  -6   9   2       17.32       13.61     29.98 o 
  -5   9   2       80.03       68.51     34.95 o 
  -4   9   2      672.32      701.25     46.63 o 
  -3   9   2     1534.59     1454.59     64.02 o 
  -2   9   2      125.04       73.60     34.64 o 
  -1   9   2     3846.80     4030.80     92.33 o 
   0   9   2      343.50      397.72     76.09 o 
   1   9   2     3775.94     3824.97    258.36 o 
   2   9   2      120.97      130.47     26.36 o 
   3   9   2     1497.99     1400.08     66.31 o 
   4   9   2      651.92      751.40     76.89 o 
   5   9   2       72.86       66.07     27.41 o 
   6   9   2       21.02       26.99     26.22 o 
   7   9   2     1731.86     1780.17     89.52 o 
   8   9   2       56.99       24.74     34.98 o 
  -7  10   2      371.94      398.90     60.11 o 
  -6  10   2      222.74      232.67     47.92 o 
  -5  10   2      862.93      837.81     75.93 o 
  -4  10   2      747.30      805.01     70.36 o 
  -3  10   2     1184.82     1240.82     65.32 o 
  -2  10   2      652.54      725.58     56.53 o 
  -1  10   2      143.26      121.15     36.09 o 
   0  10   2        2.60       20.08     24.70 o 
   1  10   2      160.51      115.82     33.75 o 
   2  10   2      621.60      792.88     71.12 o 
   3  10   2     1199.39     1172.21    111.80 o 
   4  10   2      744.14      835.79     52.43 o 
   5  10   2      845.69      953.31     58.58 o 
   6  10   2      211.60      206.69     37.45 o 
   7  10   2      366.21      372.41     84.06 o 
  -6  11   2      418.03      353.75     60.94 o 
  -5  11   2       33.75       13.57     40.60 o 
  -4  11   2       25.11       -2.94     44.55 o 
  -3  11   2       18.45       25.51     48.69 o 
  -2  11   2      662.63      799.65     63.69 o 
  -1  11   2      157.50      130.52     37.89 o 
   0  11   2     2056.37     2084.35     89.21 o 
   1  11   2      157.45      109.53     36.23 o 
   2  11   2      629.63      766.56     70.34 o 
   3  11   2       16.06       39.32     32.97 o 
   4  11   2       24.37       65.42     35.03 o 
   5  11   2       33.83        7.59     32.41 o 
   6  11   2      423.19      354.03     58.25 o 
  -4  12   2      114.96      155.33     71.04 o 
  -3  12   2     1087.98     1187.79    111.23 o 
  -2  12   2      106.85       72.10     50.50 o 
  -1  12   2      214.09      248.97     49.74 o 
   0  12   2        0.04       37.48     32.56 o 
   1  12   2      243.13      223.74     50.96 o 
   2  12   2       98.14       85.77     38.05 o 
   3  12   2     1101.92     1187.78     74.74 o 
   4  12   2      109.25       88.63     40.75 o 
  -1  13   2      582.54      699.82    103.03 o 
   0  13   2      630.87      710.76     77.01 o 
   1  13   2      578.38      832.05     80.20 o 
   1   0   3    15557.49    16157.40    153.37 o 
   2   0   3     5542.81     5856.04     68.12 o 
   3   0   3     8005.74     8571.79    126.07 o 
   4   0   3    10758.99    11082.67    162.84 o 
   5   0   3     2179.52     2185.02     63.37 o 
   6   0   3     2775.34     2659.61     76.66 o 
   7   0   3     3072.66     3006.30     87.16 o 
   8   0   3     1072.05     1113.34     57.83 o 
   9   0   3     2147.97     2164.20     84.79 o 
  10   0   3     1519.16     1557.77     77.40 o 
  11   0   3      695.70      813.92     72.25 o 
  12   0   3      294.50      336.48     76.09 o 
 -12   1   3      441.30      515.47     64.60 o 
 -11   1   3      335.13      349.90     52.36 o 
 -10   1   3     1194.14     1117.96     67.15 o 
  -9   1   3     1473.91     1462.66     72.22 o 
  -8   1   3     1047.45     1026.13     57.18 o 
  -7   1   3     4398.74     4100.20    319.66 o 
  -6   1   3     2991.27     2951.85    146.60 o 
  -5   1   3     8196.04     8455.53    146.31 o 
  -4   1   3     9013.80     8944.02    135.92 o 
  -3   1   3     3599.56     3541.06     56.55 o 
  -2   1   3     5571.54     5535.90    144.42 o 
  -1   1   3     1587.79     1599.00     28.42 o 
   0   1   3     2142.54     2242.42     32.57 o 
   1   1   3     1223.48     1242.14     30.07 o 
   2   1   3     4880.01     4968.88     82.33 o 
   3   1   3     3506.13     3493.67     93.85 o 
   4   1   3     9268.25     9401.42    213.32 o 
   5   1   3     8329.37     8597.49    141.32 o 
   6   1   3     2904.91     2856.49     76.88 o 
   7   1   3     4327.09     4331.31    104.92 o 
   8   1   3     1037.34     1010.85     54.88 o 
   9   1   3     1482.55     1487.01     70.33 o 
  10   1   3     1164.28     1260.37     70.07 o 
  11   1   3      365.22      337.91     78.95 o 
  12   1   3      431.41      541.93     92.79 o 
 -11   2   3      668.04      745.59     72.22 o 
 -10   2   3      926.19      870.59     88.09 o 
  -9   2   3     1258.60     1163.46     65.49 o 
  -8   2   3     1837.58     1717.61     73.88 o 
  -7   2   3     1824.24     1800.00    137.72 o 
  -6   2   3     1480.43     1454.05     76.09 o 
  -5   2   3     7291.58     7239.12    107.64 o 
  -4   2   3     2925.94     2963.31     58.94 o 
  -3   2   3     4487.14     4472.47     63.97 o 
  -2   2   3     7407.36     7758.80    101.52 o 
  -1   2   3     1918.20     1943.88     44.87 o 
   0   2   3     2728.29     2903.16     35.52 o 
   1   2   3     2192.82     2282.65     33.14 o 
   2   2   3     8070.16     8306.87     90.87 o 
   3   2   3     4808.88     5084.18     77.07 o 
   4   2   3     2872.55     3059.41     54.42 o 
   5   2   3     7356.81     7831.47    129.03 o 
   6   2   3     1485.55     1519.20     54.09 o 
   7   2   3     1810.05     1813.71     74.02 o 
   8   2   3     1956.74     1901.76     85.30 o 
   9   2   3     1303.08     1209.26     62.90 o 
  10   2   3      906.11     1111.48     95.50 o 
  11   2   3      667.47      926.87    107.99 o 
 -11   3   3      555.98      598.85     67.20 o 
 -10   3   3      785.00      796.87     70.38 o 
  -9   3   3      328.01      339.25     47.85 o 
  -8   3   3     1592.72     1472.02     56.22 o 
  -7   3   3     1266.06     1299.02     95.70 o 
  -6   3   3     1704.94     1662.48     42.37 o 
  -5   3   3     4508.32     4259.23     65.61 o 
  -4   3   3     1428.82     1505.70     48.00 o 
  -3   3   3     6052.35     6081.30     72.31 o 
  -2   3   3     6060.02     6303.47    133.14 o 
  -1   3   3     2694.50     2653.47     38.02 o 
   0   3   3     8900.83     9233.72     88.00 o 
   1   3   3     2564.59     2474.38     44.16 o 
   2   3   3     6396.60     6708.00    216.94 o 
   3   3   3     5885.86     6009.08     73.63 o 
   4   3   3     1472.75     1605.91     37.22 o 
   5   3   3     4498.38     4597.85     74.35 o 
   6   3   3     1830.47     1879.55     49.21 o 
   7   3   3     1254.52     1254.44     44.26 o 
   8   3   3     1478.33     1455.03     64.05 o 
   9   3   3      337.29      431.08     47.45 o 
  10   3   3      776.45      786.54     75.60 o 
  11   3   3      572.62      664.45     91.29 o 
 -11   4   3      403.77      475.12    155.14 o 
 -10   4   3      737.28      549.64     97.04 o 
  -9   4   3      658.92      587.83     87.19 o 
  -8   4   3     1442.02     1322.82     69.58 o 
  -7   4   3     1623.64     1502.08     44.33 o 
  -6   4   3     3868.54     3680.72     77.99 o 
  -5   4   3     2004.23     2003.80     93.90 o 
  -4   4   3     2180.29     2144.85     73.44 o 
  -3   4   3     7785.34     7782.20    129.91 o 
  -2   4   3     4795.85     4933.81     64.16 o 
  -1   4   3     9171.68     8992.36     97.85 o 
   0   4   3    11195.48    11547.66    110.08 o 
   1   4   3     8864.13     8787.03    257.43 o 
   2   4   3     4877.89     4943.19    139.75 o 
   3   4   3     7838.00     8000.07    180.42 o 
   4   4   3     2005.22     2036.16     46.73 o 
   5   4   3     2075.05     1997.21     40.71 o 
   6   4   3     3668.17     3706.11     90.47 o 
   7   4   3     1619.89     1609.92     62.91 o 
   8   4   3     1507.91     1539.14     65.66 o 
   9   4   3      672.53      872.54     92.12 o 
  10   4   3      710.24      837.69     95.80 o 
  11   4   3      408.23      538.92     84.74 o 
 -11   5   3      138.65      128.16     57.12 o 
 -10   5   3      245.64      274.95     75.56 o 
  -9   5   3      476.48      444.68     70.44 o 
  -8   5   3      769.28      737.18     51.28 o 
  -7   5   3     1117.08     1022.43     48.46 o 
  -6   5   3     3969.78     3899.77     71.76 o 
  -5   5   3      269.02      290.42     33.93 o 
  -4   5   3     4391.27     4278.46     68.53 o 
  -3   5   3     2450.32     2461.25     47.96 o 
  -2   5   3     6185.45     6381.88     80.76 o 
  -1   5   3    10317.83    10711.78     95.27 o 
   0   5   3      289.06      265.94     16.74 o 
   1   5   3    10572.28    10792.38    131.58 o 
   2   5   3     6260.89     6457.61    142.76 o 
   3   5   3     2438.88     2505.81     53.71 o 
   4   5   3     4566.60     4561.63     83.64 o 
   5   5   3      330.94      346.56     28.06 o 
   6   5   3     4026.06     3997.90     94.83 o 
   7   5   3     1132.53     1057.90     77.29 o 
   8   5   3      767.86      871.18     73.60 o 
   9   5   3      422.64      419.94     67.28 o 
  10   5   3      265.04      416.93     72.32 o 
  11   5   3      137.87      134.11     55.77 o 
 -10   6   3      278.46      262.35     68.71 o 
  -9   6   3     1028.03      942.22     89.93 o 
  -8   6   3        3.45       25.72     22.61 o 
  -7   6   3     1021.24      813.80     59.64 o 
  -6   6   3     1565.99     1350.80     57.84 o 
  -5   6   3      421.09      428.63     29.57 o 
  -4   6   3     2054.07     2128.09     49.46 o 
  -3   6   3      274.20      284.97     28.35 o 
  -2   6   3     2445.82     2335.87     55.72 o 
  -1   6   3     7006.08     6956.43     80.75 o 
   0   6   3      911.71      949.07     28.08 o 
   1   6   3     6871.64     6788.09     92.10 o 
   2   6   3     2364.18     2458.74     75.90 o 
   3   6   3      267.77      306.78     52.21 o 
   4   6   3     2015.02     2084.46     52.60 o 
   5   6   3      452.18      496.70     47.49 o 
   6   6   3     1511.37     1470.67     66.40 o 
   7   6   3     1113.57     1147.00     83.39 o 
   8   6   3        1.99        2.94     32.74 o 
   9   6   3     1058.62     1005.67     87.52 o 
  10   6   3      295.87      230.66     64.42 o 
 -10   7   3      182.06      148.56     62.24 o 
  -9   7   3      401.78      378.96     55.65 o 
  -8   7   3      328.98      323.41     56.82 o 
  -7   7   3      555.94      579.54     58.93 o 
  -6   7   3     1286.70     1290.13     68.13 o 
  -5   7   3      273.32      307.08     32.60 o 
  -4   7   3     1660.80     1653.69     53.94 o 
  -3   7   3     3010.80     3105.32     71.61 o 
  -2   7   3     3510.05     3409.87     73.58 o 
  -1   7   3     3268.43     3242.86     70.55 o 
   0   7   3     2170.84     2085.14     44.00 o 
   1   7   3     3227.43     3322.78     66.51 o 
   2   7   3     3512.52     3399.63     60.73 o 
   3   7   3     2969.41     3044.35     72.44 o 
   4   7   3     1587.09     1543.13     63.90 o 
   5   7   3      217.73      228.12     37.67 o 
   6   7   3     1316.45     1278.07     64.63 o 
   7   7   3      539.94      587.18     47.07 o 
   8   7   3      315.54      393.06     51.05 o 
   9   7   3      410.72      382.16     76.24 o 
  10   7   3      171.45      240.52     67.88 o 
  -9   8   3       61.61       40.18     40.34 o 
  -8   8   3     1079.57     1117.61     72.70 o 
  -7   8   3      396.05      481.99     81.24 o 
  -6   8   3      550.77      657.75    137.38 o 
  -5   8   3      347.84      273.96     43.14 o 
  -4   8   3      128.86      138.71     26.21 o 
  -3   8   3     3996.37     4000.14    108.18 o 
  -2   8   3     2364.88     2385.35     65.38 o 
  -1   8   3      657.57      638.18     39.20 o 
   0   8   3     2842.78     2837.95     69.44 o 
   1   8   3      637.19      650.05     31.52 o 
   2   8   3     2406.93     2456.86     65.10 o 
   3   8   3     3918.08     3879.93     87.04 o 
   4   8   3      157.50      126.11     27.57 o 
   5   8   3      291.61      238.38     39.49 o 
   6   8   3      546.99      731.33     52.36 o 
   7   8   3      413.80      510.54     60.11 o 
   8   8   3     1035.84      986.45     65.62 o 
   9   8   3       58.96        7.22     48.77 o 
  -8   9   3      431.68      362.04     56.51 o 
  -7   9   3      151.64      178.87     77.29 o 
  -6   9   3      548.58      675.87     67.95 o 
  -5   9   3     1449.63     1311.46     74.66 o 
  -4   9   3      163.60      154.55     39.78 o 
  -3   9   3     1390.95     1423.27     55.32 o 
  -2   9   3      218.78      188.27     35.65 o 
  -1   9   3      212.17      213.57     29.48 o 
   0   9   3     1123.29     1194.04     66.34 o 
   1   9   3      219.88      234.95     38.60 o 
   2   9   3      161.92      169.20     35.42 o 
   3   9   3     1506.10     1520.77     57.16 o 
   4   9   3      159.25      138.77     49.19 o 
   5   9   3     1547.57     1484.03     60.88 o 
   6   9   3      538.52      445.02     44.49 o 
   7   9   3      149.53      147.94     41.14 o 
   8   9   3      440.09      265.72     52.53 o 
  -7  10   3      349.54      369.55     59.65 o 
  -6  10   3      336.78      303.79     55.20 o 
  -5  10   3      626.78      844.01    110.78 o 
  -4  10   3      422.64      447.85     56.94 o 
  -3  10   3      964.79      994.46     65.23 o 
  -2  10   3      634.00      641.38     58.48 o 
  -1  10   3      532.75      534.22     55.77 o 
   0  10   3      259.40      360.48     48.03 o 
   1  10   3      554.54      686.74     69.16 o 
   2  10   3      714.41      674.12     60.61 o 
   3  10   3      950.75      935.19     61.04 o 
   4  10   3      445.39      480.81     46.65 o 
   5  10   3      626.32      763.86     56.89 o 
   6  10   3      363.34      451.53     47.35 o 
   7  10   3      359.22      389.69     59.29 o 
  -6  11   3      336.66      428.03     62.03 o 
  -5  11   3       71.90       98.07     43.47 o 
  -4  11   3      833.90     1061.66    121.92 o 
  -3  11   3      291.37      308.56     76.24 o 
  -2  11   3      527.02      746.48     65.95 o 
  -1  11   3     1362.06     1334.96     73.61 o 
   0  11   3       46.51       19.43     32.75 o 
   1  11   3     1312.15     1255.14     72.09 o 
   2  11   3      529.33      646.09     89.37 o 
   3  11   3      288.33      302.86     51.97 o 
   4  11   3      829.24      933.55     70.90 o 
   5  11   3       77.94      128.21     42.31 o 
   6  11   3      336.44      408.05     88.35 o 
  -4  12   3      403.38      475.93     90.61 o 
  -3  12   3      152.30      164.06     65.85 o 
  -2  12   3      334.88      283.27     77.97 o 
  -1  12   3      813.37      943.15    132.53 o 
   0  12   3      142.19      174.10     45.30 o 
   1  12   3      831.80      991.83     73.56 o 
   2  12   3      346.50      435.16     59.36 o 
   3  12   3      146.67      226.89     50.13 o 
   4  12   3      408.85      496.75     65.81 o 
   0  13   3      155.40      169.25     48.45 o 
   0   0   4    53873.64    54366.12    579.63 o 
   1   0   4     1134.82     1216.63     23.07 o 
   2   0   4       58.01       48.46      8.11 o 
   3   0   4      136.67      139.25     13.13 o 
   4   0   4      385.97      363.21     28.03 o 
   5   0   4     1013.07      985.85     43.53 o 
   6   0   4     4250.31     3982.57     96.58 o 
   7   0   4      199.58      221.84     33.00 o 
   8   0   4     1793.75     1810.08     72.51 o 
   9   0   4        9.68       27.49     24.53 o 
  10   0   4     1737.23     1629.53     78.84 o 
  11   0   4       71.32       67.43     35.62 o 
  12   0   4       94.01      126.81     65.70 o 
 -12   1   4      262.00      326.66     55.70 o 
 -11   1   4      595.95      724.90    104.50 o 
 -10   1   4      326.05      348.43     52.08 o 
  -9   1   4     1599.56     1612.30     85.57 o 
  -8   1   4      403.25      435.73     68.86 o 
  -7   1   4     1398.20     1313.34     60.40 o 
  -6   1   4     1414.58     1297.50     55.05 o 
  -5   1   4     7476.31     7224.26    133.35 o 
  -4   1   4     4702.73     4645.22     73.85 o 
  -3   1   4    11820.39    11881.00    132.55 o 
  -2   1   4     6996.80     7199.20     86.02 o 
  -1   1   4     1814.08     1772.98     32.61 o 
   0   1   4       66.06       85.36      9.95 o 
   1   1   4     1678.48     1683.19     30.77 o 
   2   1   4     6744.18     6999.95     83.35 o 
   3   1   4    11377.76    11663.25    157.98 o 
   4   1   4     4886.57     4915.08     91.56 o 
   5   1   4     7149.71     7255.13    127.30 o 
   6   1   4     1348.35     1223.34     65.85 o 
   7   1   4     1444.72     1370.73     58.45 o 
   8   1   4      409.01      355.38     66.45 o 
   9   1   4     1600.89     1646.40    143.14 o 
  10   1   4      296.28      316.98     46.66 o 
  11   1   4      613.46      677.24     98.66 o 
  12   1   4      244.18      153.98     69.61 o 
 -11   2   4      705.50      716.76     70.47 o 
 -10   2   4       58.80       13.83     27.92 o 
  -9   2   4     2277.80     2123.70     87.24 o 
  -8   2   4     1100.29     1049.20     77.67 o 
  -7   2   4     4276.00     4086.71    191.98 o 
  -6   2   4     1068.15     1031.65     47.90 o 
  -5   2   4     4731.36     4824.02    136.09 o 
  -4   2   4     1991.54     2093.61     96.28 o 
  -3   2   4     1235.05     1196.43     30.86 o 
  -2   2   4     5404.68     5303.45    102.32 o 
  -1   2   4    35088.77    35096.66    276.94 o 
   0   2   4     5281.15     5669.53     58.73 o 
   1   2   4    35684.32    35471.49    276.49 o 
   2   2   4     5364.63     5333.83     67.97 o 
   3   2   4     1261.05     1242.81     35.97 o 
   4   2   4     2107.83     2225.57     46.63 o 
   5   2   4     4572.35     4781.06    140.02 o 
   6   2   4     1048.29      999.81     44.99 o 
   7   2   4     4140.95     4146.38    101.39 o 
   8   2   4     1073.41     1098.97     55.74 o 
   9   2   4     2211.22     2243.71     83.55 o 
  10   2   4       57.57      109.12     49.67 o 
  11   2   4      685.31      760.93     99.79 o 
 -11   3   4       33.87      -11.51     31.46 o 
 -10   3   4      507.14      519.29     59.64 o 
  -9   3   4       11.05      -16.19     26.56 o 
  -8   3   4      383.72      341.63     73.71 o 
  -7   3   4      178.51      112.34     23.96 o 
  -6   3   4     5047.34     4878.07     75.18 o 
  -5   3   4     1500.78     1514.74     36.68 o 
  -4   3   4    18664.30    18891.76    175.49 o 
  -3   3   4      225.37      239.01     16.82 o 
  -2   3   4     8405.58     8442.87    156.19 o 
  -1   3   4     1931.97     2047.77     33.04 o 
   0   3   4       24.33       15.94      6.92 o 
   1   3   4     1815.66     1858.12     29.12 o 
   2   3   4     8118.75     8260.62    106.66 o 
   3   3   4      213.30      214.82     17.09 o 
   4   3   4    18955.90    20011.32    204.99 o 
   5   3   4     1458.73     1549.68     41.45 o 
   6   3   4     5108.98     5291.09     88.74 o 
   7   3   4      154.09      144.01     23.41 o 
   8   3   4      390.05      392.34     43.96 o 
   9   3   4       10.87      -32.88     21.92 o 
  10   3   4      492.60      682.85     63.66 o 
  11   3   4       39.06      -19.42     47.49 o 
 -11   4   4      259.83      226.45     48.74 o 
 -10   4   4      957.94      876.32     64.38 o 
  -9   4   4     1452.31     1345.87     73.73 o 
  -8   4   4     1378.89     1232.34     67.12 o 
  -7   4   4     2799.60     2552.53     71.90 o 
  -6   4   4      464.58      423.65     27.54 o 
  -5   4   4     1373.32     1309.64     36.28 o 
  -4   4   4       64.22       61.06     13.05 o 
  -3   4   4      969.20      978.08     27.84 o 
  -2   4   4     8894.82     8961.99    116.28 o 
  -1   4   4    14105.17    14140.84    133.68 o 
   0   4   4     6126.06     6119.22     69.98 o 
   1   4   4    14507.75    14884.80    134.04 o 
   2   4   4     8800.13     8900.13    209.49 o 
   3   4   4     1004.29     1054.75     51.50 o 
   4   4   4       46.49       40.91      9.96 o 
   5   4   4     1356.93     1446.13     38.61 o 
   6   4   4      530.44      567.43     60.24 o 
   7   4   4     2909.86     2954.90     86.95 o 
   8   4   4     1410.71     1372.79    112.55 o 
   9   4   4     1397.45     1435.46     99.94 o 
  10   4   4      919.15      869.07     86.40 o 
  11   4   4      258.54      337.38     74.13 o 
 -11   5   4      758.47      821.09     78.10 o 
 -10   5   4       67.10       55.42     34.60 o 
  -9   5   4       17.87       28.23     29.39 o 
  -8   5   4       27.28       12.43     24.73 o 
  -7   5   4      739.30      653.85     98.85 o 
  -6   5   4       51.09       12.95     19.55 o 
  -5   5   4     6218.39     6011.97    181.05 o 
  -4   5   4     1820.22     1850.39     53.96 o 
  -3   5   4     9432.15     9188.42    245.17 o 
  -2   5   4     2316.46     2227.24     53.75 o 
  -1   5   4      891.56      786.08     22.43 o 
   0   5   4     3246.52     3298.87     49.68 o 
   1   5   4      953.28      954.34     33.00 o 
   2   5   4     2286.74     2183.33     63.40 o 
   3   5   4     9461.35     9542.56    133.10 o 
   4   5   4     1900.79     1952.79     60.27 o 
   5   5   4     6225.82     6144.66    193.09 o 
   6   5   4       31.92       40.91     24.04 o 
   7   5   4      730.69      777.94     69.54 o 
   8   5   4       32.41       31.53     34.54 o 
   9   5   4       26.57       -0.75     36.35 o 
  10   5   4       80.51       41.99     48.16 o 
 -10   6   4      893.26      884.20    107.39 o 
  -9   6   4       57.29       14.61     24.81 o 
  -8   6   4     2843.79     2716.48     84.02 o 
  -7   6   4       89.00       49.30     24.13 o 
  -6   6   4     2075.01     1944.24     64.69 o 
  -5   6   4       21.31       -3.58     13.59 o 
  -4   6   4      130.00      141.55     20.53 o 
  -3   6   4      326.42      280.59     22.56 o 
  -2   6   4     5352.86     5380.42     81.99 o 
  -1   6   4      200.79      201.59     13.75 o 
   0   6   4     4103.05     3974.09     59.78 o 
   1   6   4      231.71      278.89     25.42 o 
   2   6   4     5057.55     5017.60     86.13 o 
   3   6   4      351.12      357.45     33.37 o 
   4   6   4      126.41       91.54     18.66 o 
   5   6   4       20.28       19.61     15.47 o 
   6   6   4     2165.85     2077.03    167.75 o 
   7   6   4       97.59      135.99     48.77 o 
   8   6   4     2855.20     2927.22    139.23 o 
   9   6   4       53.69       69.91     45.31 o 
  10   6   4      920.19      869.68     87.00 o 
 -10   7   4      122.48      120.64     60.58 o 
  -9   7   4       22.70      -11.90     27.70 o 
  -8   7   4      100.97       99.93     30.87 o 
  -7   7   4      248.09      235.96     35.79 o 
  -6   7   4     1789.05     1612.70     61.90 o 
  -5   7   4     2071.81     2041.46     65.35 o 
  -4   7   4     1823.65     1881.72     89.88 o 
  -3   7   4     5079.55     4926.66    107.22 o 
  -2   7   4      983.26     1001.65     40.71 o 
  -1   7   4     1763.34     1675.24     50.91 o 
   0   7   4       47.68       24.54     16.95 o 
   1   7   4     1792.68     1812.01     43.43 o 
   2   7   4      980.85      945.02     38.69 o 
   3   7   4     5151.40     4910.31    144.25 o 
   4   7   4     1916.77     1758.11     95.77 o 
   5   7   4     1962.94     1943.87     77.32 o 
   6   7   4     1752.81     1694.88     74.98 o 
   7   7   4      270.43      375.91     66.90 o 
   8   7   4       99.23      119.96     55.69 o 
   9   7   4       34.97       49.90     49.44 o 
  10   7   4      127.91      103.93     54.19 o 
  -9   8   4     1122.71     1002.73     78.92 o 
  -8   8   4      160.36      103.79     44.14 o 
  -7   8   4     1810.65     1820.38     88.02 o 
  -6   8   4      160.12       85.20     34.54 o 
  -5   8   4      214.01      200.31     51.85 o 
  -4   8   4      306.59      368.89     47.49 o 
  -3   8   4      747.15      844.12     41.43 o 
  -2   8   4      328.17      324.71     43.31 o 
  -1   8   4     4237.58     4204.54     91.45 o 
   0   8   4       35.35       31.80     19.00 o 
   1   8   4     4253.36     4222.00     71.76 o 
   2   8   4      307.56      294.28     31.56 o 
   3   8   4      752.22      728.87     41.38 o 
   4   8   4      281.45      223.48     33.22 o 
   5   8   4      183.19      217.83     37.08 o 
   6   8   4      162.26      207.76     42.28 o 
   7   8   4     1769.65     1721.83     68.05 o 
   8   8   4      153.12      147.61     39.82 o 
   9   8   4     1109.55     1055.56    102.80 o 
  -8   9   4       48.57       26.26     36.85 o 
  -7   9   4      185.07      170.13     46.79 o 
  -6   9   4      848.85      939.38     72.03 o 
  -5   9   4        3.28        4.34     28.90 o 
  -4   9   4     1916.95     1824.92     83.41 o 
  -3   9   4      535.03      569.66     46.93 o 
  -2   9   4     1432.56     1428.72     54.95 o 
  -1   9   4      145.47      117.49     31.80 o 
   0   9   4      363.86      395.72     46.24 o 
   1   9   4      158.39      144.21     33.26 o 
   2   9   4     1408.79     1204.39     64.14 o 
   3   9   4      513.56      559.04     45.12 o 
   4   9   4     1725.60     1761.65     90.81 o 
   5   9   4        1.18       -2.16     22.45 o 
   6   9   4      827.88      910.28     57.19 o 
   7   9   4      189.18      145.55     36.86 o 
   8   9   4       46.25       -0.84     38.31 o 
  -7  10   4      551.11      632.48     74.68 o 
  -6  10   4      213.84      200.03     47.28 o 
  -5  10   4      213.60      256.55     71.27 o 
  -4  10   4      230.88      207.62     44.19 o 
  -3  10   4      256.88      291.13     62.35 o 
  -2  10   4      584.37      637.09     48.28 o 
  -1  10   4     1084.63     1209.89     73.04 o 
   0  10   4     2422.87     2611.18    123.84 o 
   1  10   4     1052.39     1107.92     64.46 o 
   2  10   4      560.30      686.24     61.40 o 
   3  10   4      284.99      394.98     66.72 o 
   4  10   4      213.64      275.28     46.77 o 
   5  10   4      241.83      245.26     37.85 o 
   6  10   4      211.00      180.86     38.36 o 
   7  10   4      540.15      659.08     72.76 o 
  -6  11   4        6.85      -30.08     36.52 o 
  -5  11   4     1052.78     1189.66     78.38 o 
  -4  11   4       18.38      -11.81     32.91 o 
  -3  11   4     1696.48     1647.61    123.80 o 
  -2  11   4       25.09      -38.16     42.37 o 
  -1  11   4      172.47      208.75     64.72 o 
   0  11   4        0.74      -38.95     25.97 o 
   1  11   4      183.60      178.70     43.10 o 
   2  11   4       28.60       19.99     31.36 o 
   3  11   4     1749.52     1807.08     86.22 o 
   4  11   4       13.85       51.62     35.99 o 
   5  11   4     1075.30     1190.18     74.63 o 
   6  11   4        8.45        3.48     32.96 o 
  -4  12   4        2.21       30.33     58.48 o 
  -3  12   4       77.17      100.47     63.59 o 
  -2  12   4      336.95      363.87     83.39 o 
  -1  12   4      125.27       99.11     57.57 o 
   0  12   4     1240.56     1241.09     73.87 o 
   1  12   4      125.88      116.16     40.19 o 
   2  12   4      337.73      465.31     61.60 o 
   3  12   4       74.50       61.98     67.69 o 
   4  12   4        2.23       -8.73     31.83 o 
   1   0   5     2421.46     2683.14     40.28 o 
   2   0   5     8342.29     8307.05     93.06 o 
   3   0   5       10.65       -0.26      7.14 o 
   4   0   5    14452.06    14988.32    209.46 o 
   5   0   5     1562.70     1594.25     55.95 o 
   6   0   5     3640.00     3701.09    171.66 o 
   7   0   5     3483.04     3332.11     94.73 o 
   8   0   5      889.92      756.79     65.78 o 
   9   0   5     1072.36     1070.03     62.08 o 
  10   0   5      230.39      309.19     48.46 o 
  11   0   5      140.34      152.55     41.81 o 
 -11   1   5      510.34      513.22     61.27 o 
 -10   1   5     1073.37      993.24     64.49 o 
  -9   1   5     2752.67     2647.32     96.62 o 
  -8   1   5      349.27      356.27     83.50 o 
  -7   1   5     2823.97     2850.34    137.61 o 
  -6   1   5      894.63      863.46     46.51 o 
  -5   1   5     1027.48     1064.61     36.09 o 
  -4   1   5     8049.38     8119.60    107.02 o 
  -3   1   5     2697.16     2844.08     51.13 o 
  -2   1   5     2329.74     2203.48     40.80 o 
  -1   1   5    26339.00    27093.45    538.39 o 
   0   1   5    58967.67    59467.64    521.69 o 
   1   1   5    24541.58    25180.60    287.08 o 
   2   1   5     2436.87     2318.85     42.51 o 
   3   1   5     2457.88     2477.10     56.95 o 
   4   1   5     8013.30     8385.51    134.34 o 
   5   1   5     1047.72      998.07     43.41 o 
   6   1   5      973.67      921.94    101.82 o 
   7   1   5     2777.79     2758.00    125.30 o 
   8   1   5      465.57      533.78     49.46 o 
   9   1   5     2936.38     2850.18    105.81 o 
  10   1   5     1064.28     1061.26     64.58 o 
  11   1   5      518.59      313.22     72.55 o 
 -11   2   5      663.59      775.33    158.27 o 
 -10   2   5      965.77      935.67     65.73 o 
  -9   2   5      384.46      364.03     48.14 o 
  -8   2   5     1324.66     1318.90     66.87 o 
  -7   2   5     1692.92     1652.00     69.09 o 
  -6   2   5     1358.89     1250.58     44.21 o 
  -5   2   5     5021.82     4729.01     83.88 o 
  -4   2   5     6409.92     6399.82     75.20 o 
  -3   2   5    10970.51    10769.77    104.34 o 
  -2   2   5     4498.03     4667.28     69.42 o 
  -1   2   5      813.06      781.41     17.43 o 
   0   2   5    24118.12    24916.69    237.35 o 
   1   2   5      799.39      874.97     23.74 o 
   2   2   5     4058.28     4323.28     68.12 o 
   3   2   5    10498.58    10552.12    146.44 o 
   4   2   5     6095.82     6339.61     90.04 o 
   5   2   5     4845.92     4898.59    109.68 o 
   6   2   5     1379.71     1495.58     55.37 o 
   7   2   5     1717.76     1706.41     64.55 o 
   8   2   5     1301.16     1357.94     62.42 o 
   9   2   5      355.61      280.18     62.99 o 
  10   2   5      961.28      942.90     91.29 o 
  11   2   5      716.72      933.04    160.37 o 
 -11   3   5      406.31      377.30     57.96 o 
 -10   3   5      967.76      950.58     67.25 o 
  -9   3   5        2.21       -7.53     25.23 o 
  -8   3   5     2442.03     2289.14    125.94 o 
  -7   3   5      748.04      724.79     39.26 o 
  -6   3   5     3176.48     3139.11     57.56 o 
  -5   3   5     3563.34     3456.49     77.78 o 
  -4   3   5      497.49      449.03     20.71 o 
  -3   3   5     7364.14     7422.52    106.48 o 
  -2   3   5     2556.44     2556.79     55.45 o 
  -1   3   5     1350.55     1400.97     35.17 o 
   0   3   5     6060.97     5910.18     65.95 o 
   1   3   5     1414.74     1496.92     27.45 o 
   2   3   5     2712.34     2698.21     57.03 o 
   3   3   5     6986.88     7197.80     91.32 o 
   4   3   5      529.59      536.95     55.00 o 
   5   3   5     3509.79     3564.00     66.29 o 
   6   3   5     2919.52     3095.38     66.36 o 
   7   3   5      774.44      825.69     45.70 o 
   8   3   5     2421.50     2429.78     86.24 o 
   9   3   5        2.20       31.17     27.07 o 
  10   3   5      922.62      964.60    131.17 o 
  11   3   5      414.69      568.57     93.47 o 
 -11   4   5      451.48      413.50     61.85 o 
 -10   4   5      302.16      340.41     58.17 o 
  -9   4   5       89.84       50.53     31.75 o 
  -8   4   5      903.76      825.98     45.39 o 
  -7   4   5      544.83      567.44     42.54 o 
  -6   4   5     2195.10     2128.30     89.78 o 
  -5   4   5     3368.96     3412.25     72.11 o 
  -4   4   5     1204.15     1164.94     31.82 o 
  -3   4   5     2873.30     2767.05     47.44 o 
  -2   4   5     2649.96     2535.39     61.33 o 
  -1   4   5     5183.47     5251.09     65.45 o 
   0   4   5     9204.82     9731.47     99.67 o 
   1   4   5     5134.98     5177.46     72.10 o 
   2   4   5     2627.26     2565.80     67.38 o 
   3   4   5     3035.39     2883.19     58.84 o 
   4   4   5     1240.63     1201.82     31.91 o 
   5   4   5     3263.53     3317.35     95.46 o 
   6   4   5     2240.53     2180.07     71.90 o 
   7   4   5      558.33      627.86     50.34 o 
   8   4   5      888.26      879.02     75.75 o 
   9   4   5       98.33      172.04     54.03 o 
  10   4   5      290.52      257.00     65.17 o 
  11   4   5      460.38      518.15     88.13 o 
 -11   5   5      292.52      287.52    102.58 o 
 -10   5   5       78.84       78.38     35.86 o 
  -9   5   5     1321.15     1151.45     70.53 o 
  -8   5   5      270.47      213.56     42.95 o 
  -7   5   5     3024.88     2763.33    117.23 o 
  -6   5   5     1024.60      886.25     43.67 o 
  -5   5   5      453.10      516.52     27.92 o 
  -4   5   5     2044.02     2075.03     54.37 o 
  -3   5   5     2822.81     2834.97     82.87 o 
  -2   5   5     3329.17     3230.08     53.66 o 
  -1   5   5     5661.66     5561.77     71.96 o 
   0   5   5      225.38      166.24     20.36 o 
   1   5   5     5361.03     5243.76     64.64 o 
   2   5   5     3370.69     3358.52     65.51 o 
   3   5   5     2691.78     2771.62     60.68 o 
   4   5   5     1980.58     2064.32     53.85 o 
   5   5   5      457.97      470.14     40.38 o 
   6   5   5     1045.44      979.56     50.20 o 
   7   5   5     3089.75     3273.32     94.52 o 
   8   5   5      275.60      413.54     67.81 o 
   9   5   5     1419.20     1405.43    100.09 o 
  10   5   5       82.69       81.65     49.82 o 
  11   5   5      302.65      368.08     76.99 o 
 -10   6   5      164.14      127.51     42.09 o 
  -9   6   5      401.57      356.36     42.86 o 
  -8   6   5       71.50       63.23     26.82 o 
  -7   6   5      574.56      589.66     53.56 o 
  -6   6   5     1488.83     1368.70     55.14 o 
  -5   6   5      373.30      351.33     34.88 o 
  -4   6   5     4133.67     4072.11     69.93 o 
  -3   6   5      583.27      586.40     27.22 o 
  -2   6   5     3036.10     2858.23     56.00 o 
  -1   6   5     5454.76     5421.59     62.17 o 
   0   6   5      199.78      203.75     17.54 o 
   1   6   5     5591.72     5675.06     92.96 o 
   2   6   5     3087.02     2972.69     65.03 o 
   3   6   5      580.23      612.41     31.35 o 
   4   6   5     4084.73     4105.82     81.42 o 
   5   6   5      421.55      418.36     42.13 o 
   6   6   5     1499.09     1375.11     91.89 o 
   7   6   5      579.62      670.92     81.65 o 
   8   6   5       61.98       44.85     39.21 o 
   9   6   5      390.28      440.33     76.91 o 
  10   6   5      161.48      200.19     64.19 o 
 -10   7   5      377.99      225.55     72.10 o 
  -9   7   5      354.56      316.92     44.22 o 
  -8   7   5      788.15      777.65     67.66 o 
  -7   7   5     1202.06     1134.18     59.22 o 
  -6   7   5      450.07      513.07     48.29 o 
  -5   7   5       19.82       16.03     20.32 o 
  -4   7   5      685.46      634.41     41.77 o 
  -3   7   5     2233.95     2138.62     63.35 o 
  -2   7   5     2447.36     2394.08     60.10 o 
  -1   7   5     2851.80     2929.61     67.63 o 
   0   7   5     2844.43     2876.76     53.72 o 
   1   7   5     2801.56     2732.08     65.75 o 
   2   7   5     2494.55     2549.84     63.02 o 
   3   7   5     2243.79     2194.73     87.29 o 
   4   7   5      749.40      690.12     47.71 o 
   5   7   5        8.91        9.29     24.01 o 
   6   7   5      423.04      483.10     73.00 o 
   7   7   5     1234.62     1272.30     94.90 o 
   8   7   5      759.02      970.45    102.58 o 
   9   7   5      349.52      456.51     83.61 o 
  10   7   5      371.10      523.57     92.79 o 
  -9   8   5        3.21       10.21     33.11 o 
  -8   8   5      319.77      355.54     55.21 o 
  -7   8   5      527.51      587.52     63.66 o 
  -6   8   5      711.62      591.54     63.86 o 
  -5   8   5     2018.81     1803.19     82.40 o 
  -4   8   5      113.72      107.88     34.39 o 
  -3   8   5     2961.64     2985.82     83.06 o 
  -2   8   5      263.84      303.13     32.99 o 
  -1   8   5      232.22      231.75     29.86 o 
   0   8   5      984.62     1021.11     51.80 o 
   1   8   5      234.04      255.02     30.03 o 
   2   8   5      277.89      278.65     31.05 o 
   3   8   5     3038.65     3004.14     95.41 o 
   4   8   5      128.92      205.11     43.99 o 
   5   8   5     2125.28     1991.54     83.83 o 
   6   8   5      726.92      745.85     63.98 o 
   7   8   5      549.35      678.22     90.31 o 
   8   8   5      311.59      404.21     80.30 o 
   9   8   5        1.34       -0.34     35.29 o 
  -8   9   5      869.31      939.68     82.68 o 
  -7   9   5      122.09       52.30     37.20 o 
  -6   9   5      466.82      405.49     56.39 o 
  -5   9   5      405.88      362.47     66.57 o 
  -4   9   5      392.24      248.80     46.57 o 
  -3   9   5     1450.44     1475.46     88.58 o 
  -2   9   5      874.33      865.75     44.55 o 
  -1   9   5      204.12      178.65     38.77 o 
   0   9   5     1743.83     1767.81     59.64 o 
   1   9   5      203.61      105.01     50.01 o 
   2   9   5      919.03      951.44     58.02 o 
   3   9   5     1464.98     1433.26     56.80 o 
   4   9   5      389.18      414.71     77.58 o 
   5   9   5      412.11      390.85     42.80 o 
   6   9   5      486.88      618.85     64.49 o 
   7   9   5      126.00      133.26     33.99 o 
   8   9   5      829.97     1005.84     92.53 o 
  -7  10   5      298.47      231.36     53.04 o 
  -6  10   5      429.31      423.12     60.29 o 
  -5  10   5      564.78      677.34     71.13 o 
  -4  10   5      673.79      709.08    135.54 o 
  -3  10   5      801.68      832.95    112.40 o 
  -2  10   5      600.99      660.10     64.78 o 
  -1  10   5      820.85      852.41     57.00 o 
   0  10   5      411.82      417.04     51.16 o 
   1  10   5      786.58      786.05     63.56 o 
   2  10   5      584.66      587.44     59.81 o 
   3  10   5      819.49      861.57     69.11 o 
   4  10   5      663.09      927.93     73.04 o 
   5  10   5      563.07      638.26     53.09 o 
   6  10   5      403.81      530.56     52.93 o 
   7  10   5      304.09      384.41     91.80 o 
  -6  11   5      135.42      106.10     45.76 o 
  -5  11   5      105.34       29.40     39.27 o 
  -4  11   5      626.38      622.78     87.30 o 
  -3  11   5      251.86      261.67     70.74 o 
  -2  11   5      212.25      196.20     70.67 o 
  -1  11   5     1044.57      978.12     94.75 o 
   0  11   5      102.24      109.40     36.96 o 
   1  11   5     1086.72     1145.69     69.56 o 
   2  11   5      207.49      242.23     45.51 o 
   3  11   5      268.44      272.51     51.05 o 
   4  11   5      644.20      783.67     73.57 o 
   5  11   5      108.30       80.84     40.54 o 
   6  11   5      122.23      141.44     45.98 o 
  -4  12   5      490.06      536.89     97.68 o 
  -3  12   5      163.10      132.23     60.51 o 
  -2  12   5      394.51      262.20     72.55 o 
  -1  12   5      227.54      242.93     72.77 o 
   0  12   5       88.69       37.48     50.05 o 
   1  12   5      222.12      249.11     48.69 o 
   2  12   5      402.43      473.71     61.20 o 
   3  12   5      163.98      228.50     49.24 o 
   4  12   5      467.09      665.69     70.52 o 
   0   0   6    10072.24     9955.70    130.33 o 
   1   0   6      332.77      345.34     19.70 o 
   2   0   6      665.53      670.74     23.41 o 
   3   0   6    10284.29    10207.92    115.97 o 
   4   0   6      414.27      433.82     34.35 o 
   5   0   6     9625.64     9557.29    310.96 o 
   6   0   6        5.91        6.91     16.77 o 
   7   0   6     2111.98     2045.57     74.87 o 
   8   0   6     1129.61      995.74     56.73 o 
   9   0   6     1160.91     1233.39     75.56 o 
  10   0   6      355.01      382.85     51.98 o 
  11   0   6      885.66      925.69     70.68 o 
 -11   1   6      322.81      351.04     53.56 o 
 -10   1   6      905.35      999.51     66.82 o 
  -9   1   6      855.10      910.73     59.92 o 
  -8   1   6     1710.57     1632.21     72.47 o 
  -7   1   6     2404.64     2316.14     81.37 o 
  -6   1   6     2002.55     1830.04     67.88 o 
  -5   1   6     3649.68     3669.49     69.88 o 
  -4   1   6      559.68      517.43     25.06 o 
  -3   1   6      101.17       90.57     16.84 o 
  -2   1   6     2304.13     2243.77     49.34 o 
  -1   1   6      399.14      355.66     18.35 o 
   0   1   6    74742.09    74650.80    790.62 o 
   1   1   6      624.81      707.43     19.04 o 
   2   1   6     2481.86     2511.87     46.81 o 
   3   1   6       53.07       63.86     15.17 o 
   4   1   6      592.29      623.11     33.72 o 
   5   1   6     3589.30     3518.27     84.46 o 
   6   1   6     1911.25     1980.88     66.98 o 
   7   1   6     2338.22     2383.35     79.66 o 
   8   1   6     1766.67     1727.91     72.54 o 
   9   1   6      821.35      914.72     88.09 o 
  10   1   6      864.05      924.34     61.74 o 
  11   1   6      330.80      372.45     80.90 o 
 -11   2   6      122.00      154.51     45.42 o 
 -10   2   6      481.31      556.89     59.68 o 
  -9   2   6      180.43      212.82     41.31 o 
  -8   2   6      904.16      883.23     56.68 o 
  -7   2   6      546.98      503.00     51.66 o 
  -6   2   6     4722.44     4549.54     87.55 o 
  -5   2   6      327.52      263.29     25.18 o 
  -4   2   6    13608.53    13254.67    128.66 o 
  -3   2   6     2580.71     2649.88     64.61 o 
  -2   2   6     6964.30     7084.00     99.23 o 
  -1   2   6     1305.50     1239.72     39.48 o 
   0   2   6     2188.43     2252.06     42.86 o 
   1   2   6     1341.78     1320.23     31.23 o 
   2   2   6     6596.66     6768.87     87.22 o 
   3   2   6     2506.33     2584.27     50.07 o 
   4   2   6    13343.85    13566.12    157.57 o 
   5   2   6      362.44      400.69     33.57 o 
   6   2   6     4613.69     4790.96    105.79 o 
   7   2   6      557.87      604.41     47.76 o 
   8   2   6      913.59      885.24     52.92 o 
   9   2   6      189.81      160.98     50.12 o 
  10   2   6      469.49      434.54     78.79 o 
  11   2   6      133.17      265.26     82.41 o 
 -11   3   6      712.34      653.59     94.34 o 
 -10   3   6      355.17      372.59     55.26 o 
  -9   3   6     2739.01     2591.50     99.63 o 
  -8   3   6       17.26        8.86     24.44 o 
  -7   3   6     3444.65     3345.46     80.66 o 
  -6   3   6      465.01      439.82     51.30 o 
  -5   3   6      667.70      590.36     23.87 o 
  -4   3   6      914.00      878.30     25.32 o 
  -3   3   6     3275.35     3352.02     95.75 o 
  -2   3   6     1281.73     1263.97     38.58 o 
  -1   3   6    17028.34    17171.40    155.42 o 
   0   3   6     1508.28     1660.61     31.08 o 
   1   3   6    17407.46    17294.49    207.75 o 
   2   3   6     1169.69     1232.46     30.56 o 
   3   3   6     3161.31     3298.78     57.00 o 
   4   3   6     1016.13      963.43     32.05 o 
   5   3   6      570.80      538.77     28.00 o 
   6   3   6      450.20      539.93     41.62 o 
   7   3   6     3419.32     3274.44    100.54 o 
   8   3   6       13.39       41.10     35.37 o 
   9   3   6     2671.47     2780.67     99.72 o 
  10   3   6      342.44      295.83     64.53 o 
  11   3   6      710.05     1196.14    128.99 o 
 -11   4   6      408.13      403.70     59.77 o 
 -10   4   6      319.03      387.48     56.14 o 
  -9   4   6       82.12       13.20     27.91 o 
  -8   4   6      175.56      198.93     32.37 o 
  -7   4   6      658.98      619.36     85.61 o 
  -6   4   6     1315.80     1297.00     49.64 o 
  -5   4   6     1939.61     1963.15     57.58 o 
  -4   4   6     7074.01     7116.66    168.60 o 
  -3   4   6     3355.16     3310.92     51.52 o 
  -2   4   6     6249.66     6279.14     84.07 o 
  -1   4   6      877.51      871.65     24.63 o 
   0   4   6     2509.58     2456.90     41.27 o 
   1   4   6      758.20      750.31     21.84 o 
   2   4   6     6268.30     6263.06     72.20 o 
   3   4   6     3344.29     3356.79     54.02 o 
   4   4   6     7335.82     7672.09    108.73 o 
   5   4   6     1904.57     1925.51     65.57 o 
   6   4   6     1309.03     1374.39     59.63 o 
   7   4   6      672.65      672.48     48.56 o 
   8   4   6      184.91      174.99     35.18 o 
   9   4   6       90.92       86.47     36.12 o 
  10   4   6      301.12      224.72     68.33 o 
  11   4   6      419.71      627.05     99.26 o 
 -10   5   6      992.72      974.29     70.73 o 
  -9   5   6      227.91      219.53     46.45 o 
  -8   5   6     1866.68     1783.34     67.01 o 
  -7   5   6      287.56      310.54     38.45 o 
  -6   5   6     1661.36     1643.60     94.55 o 
  -5   5   6      572.73      546.49     47.60 o 
  -4   5   6        5.51        2.68     11.55 o 
  -3   5   6     1313.66     1287.22     34.21 o 
  -2   5   6     4491.38     4405.56     91.39 o 
  -1   5   6     1337.11     1329.80     32.87 o 
   0   5   6     8520.51     8503.76     95.60 o 
   1   5   6     1293.21     1276.20     28.96 o 
   2   5   6     4476.70     4411.25    120.54 o 
   3   5   6     1341.57     1357.24     63.60 o 
   4   5   6        2.41        0.48     13.15 o 
   5   5   6      590.98      631.36     43.53 o 
   6   5   6     1784.48     1774.88     97.87 o 
   7   5   6      265.62      282.36     39.32 o 
   8   5   6     1839.24     1916.36    114.24 o 
   9   5   6      229.30      338.43     66.98 o 
  10   5   6      983.14      986.10     94.37 o 
 -10   6   6       24.74       24.52     37.74 o 
  -9   6   6       13.44       -3.55     25.74 o 
  -8   6   6      149.29      103.84     30.55 o 
  -7   6   6     1040.51     1015.87     51.33 o 
  -6   6   6      360.25      339.60     36.44 o 
  -5   6   6     3969.32     3893.45     89.47 o 
  -4   6   6      199.33      194.78     26.42 o 
  -3   6   6     6985.78     6749.30    178.29 o 
  -2   6   6       24.48       11.64     11.61 o 
  -1   6   6      929.51      908.18     29.75 o 
   0   6   6      698.48      617.52     25.09 o 
   1   6   6      986.74     1008.44     38.07 o 
   2   6   6       34.58        7.01     13.86 o 
   3   6   6     7084.70     6947.24    170.60 o 
   4   6   6      205.77      193.45     28.71 o 
   5   6   6     3967.79     3997.16    102.83 o 
   6   6   6      351.29      317.29     61.86 o 
   7   6   6     1051.94     1218.87     92.94 o 
   8   6   6      130.08       41.24     45.83 o 
   9   6   6        8.45        1.13     43.50 o 
  10   6   6       29.06       98.59     55.99 o 
  -9   7   6      617.88      678.15     56.86 o 
  -8   7   6     1373.77     1342.17    142.85 o 
  -7   7   6     1359.03     1321.33     60.20 o 
  -6   7   6     1539.33     1476.04     68.43 o 
  -5   7   6       52.72       14.16     20.45 o 
  -4   7   6      124.45      119.66     26.42 o 
  -3   7   6     1254.21     1232.80     48.48 o 
  -2   7   6     1980.49     1881.65     46.59 o 
  -1   7   6     3051.52     3014.57     57.20 o 
   0   7   6      759.37      723.61     42.77 o 
   1   7   6     2918.74     2922.86     69.25 o 
   2   7   6     1904.61     1861.49     56.05 o 
   3   7   6     1333.90     1318.66     47.48 o 
   4   7   6      126.03      139.15     32.44 o 
   5   7   6       34.40       42.04     25.75 o 
   6   7   6     1477.66     1665.52    107.69 o 
   7   7   6     1326.34     1380.22    101.22 o 
   8   7   6     1362.22     1505.15    110.70 o 
   9   7   6      654.63      705.84     95.73 o 
  -9   8   6      116.76      111.82     46.30 o 
  -8   8   6       67.22       56.49     29.45 o 
  -7   8   6      128.74       65.39     30.19 o 
  -6   8   6      964.76     1025.92     57.08 o 
  -5   8   6      188.81      149.89     31.11 o 
  -4   8   6     4375.64     4247.69     97.54 o 
  -3   8   6      147.97      164.52     38.60 o 
  -2   8   6     1699.12     1711.28     56.40 o 
  -1   8   6      381.55      333.30     45.42 o 
   0   8   6      198.05      195.59     28.57 o 
   1   8   6      422.82      454.45     37.40 o 
   2   8   6     1701.30     1696.10     74.52 o 
   3   8   6      183.50      214.44     37.60 o 
   4   8   6     4058.77     3983.69    115.83 o 
   5   8   6      170.88      202.72     45.72 o 
   6   8   6      961.25      920.50     60.53 o 
   7   8   6      118.41      140.81     54.79 o 
   8   8   6       67.57       43.72     49.67 o 
   9   8   6      123.26       45.68     55.99 o 
  -8   9   6      148.13      119.00     78.68 o 
  -7   9   6     1355.46     1319.44    146.68 o 
  -6   9   6      282.93      254.50     52.02 o 
  -5   9   6       15.23      -16.99     28.45 o 
  -4   9   6      287.02      319.06     69.76 o 
  -3   9   6      586.17      729.06     65.38 o 
  -2   9   6      181.48      101.41     33.54 o 
  -1   9   6     2197.96     2237.97     68.02 o 
   0   9   6      467.54      622.16     44.29 o 
   1   9   6     2178.77     2092.21     80.76 o 
   2   9   6      174.97      148.91     34.65 o 
   3   9   6      559.87      543.40     56.29 o 
   4   9   6      259.61      239.40     35.27 o 
   5   9   6       18.11       16.13     30.21 o 
   6   9   6      285.14      267.87     46.98 o 
   7   9   6     1337.08     1420.30     80.54 o 
   8   9   6      148.35      173.45     46.36 o 
  -7  10   6      190.03      269.32     55.96 o 
  -6  10   6      364.88      278.76     56.59 o 
  -5  10   6      678.58      636.17     89.33 o 
  -4  10   6     1026.80     1052.38     97.27 o 
  -3  10   6      904.04      947.81     64.71 o 
  -2  10   6      689.90      672.23     64.84 o 
  -1  10   6      148.46      189.35     58.78 o 
   0  10   6       58.19       78.88     33.45 o 
   1  10   6      144.48      178.37     45.57 o 
   2  10   6      665.08      702.44     73.94 o 
   3  10   6      913.37      905.95     62.11 o 
   4  10   6     1027.59     1129.34     70.90 o 
   5  10   6      700.51      933.53     77.75 o 
   6  10   6      353.98      350.21     50.26 o 
   7  10   6      186.57      118.91     45.79 o 
  -6  11   6      319.03      274.72     60.34 o 
  -5  11   6       32.20       40.08     39.81 o 
  -4  11   6       56.11        7.27     34.90 o 
  -3  11   6       68.33       -9.86     40.26 o 
  -2  11   6      818.94      684.17     98.96 o 
  -1  11   6      182.34      162.41     60.06 o 
   0  11   6     2025.85     2133.67    136.25 o 
   1  11   6      179.27      177.84     43.25 o 
   2  11   6      838.75      928.70     68.89 o 
   3  11   6       67.03       96.54     38.43 o 
   4  11   6       52.97       67.45     35.36 o 
   5  11   6       42.07       51.38     37.94 o 
   6  11   6      316.00      369.55     65.62 o 
  -4  12   6      209.01      258.81     76.99 o 
  -3  12   6      554.43      350.93     82.78 o 
  -2  12   6      113.36       46.43     56.07 o 
  -1  12   6       74.44      113.49     60.28 o 
   0  12   6       50.55       -2.71     48.24 o 
   1  12   6       74.21      157.96     46.93 o 
   2  12   6      115.58      100.95     45.68 o 
   3  12   6      557.48      514.25     77.25 o 
   4  12   6      224.47      263.52     51.23 o 
   1   0   7    17856.35    18422.56    158.38 o 
   2   0   7     1698.68     1559.94     32.71 o 
   3   0   7     2210.35     2192.73     42.22 o 
   4   0   7     4026.96     3889.23     64.14 o 
   5   0   7     1572.32     1533.71     57.59 o 
   6   0   7     1657.49     1586.82     62.96 o 
   7   0   7     1213.40     1198.49     59.65 o 
   8   0   7     1278.37     1242.00     64.14 o 
   9   0   7      960.03      944.25     61.46 o 
  10   0   7      236.96      257.00     47.20 o 
  11   0   7      412.64      480.39     61.23 o 
 -11   1   7      426.83      374.90     58.23 o 
 -10   1   7      591.84      723.15     68.72 o 
  -9   1   7      865.40      912.21    120.19 o 
  -8   1   7      308.39      293.89     48.32 o 
  -7   1   7      829.56      873.53     69.46 o 
  -6   1   7     2967.38     2892.23     87.21 o 
  -5   1   7     3003.56     2845.38     61.34 o 
  -4   1   7     9588.21     9795.62    124.52 o 
  -3   1   7      332.20      310.13     19.87 o 
  -2   1   7     8499.03     8348.92    117.69 o 
  -1   1   7     1706.04     1760.66     38.26 o 
   0   1   7     3979.62     4093.67    113.05 o 
   1   1   7     1434.58     1473.87     25.64 o 
   2   1   7     8081.24     8327.10    105.29 o 
   3   1   7      328.90      349.95     28.49 o 
   4   1   7     9470.77     9592.00    153.53 o 
   5   1   7     2986.92     2933.53     86.73 o 
   6   1   7     2735.96     2614.34     78.92 o 
   7   1   7      752.75      744.84     47.59 o 
   8   1   7      299.25      381.56     43.62 o 
   9   1   7      860.19      839.11     57.26 o 
  10   1   7      577.67      529.66     86.02 o 
  11   1   7      453.74      448.61     84.29 o 
 -11   2   7      327.49      382.01     59.92 o 
 -10   2   7     1114.60     1143.70     71.75 o 
  -9   2   7     1027.32      916.48     61.80 o 
  -8   2   7     2524.26     2382.36     90.78 o 
  -7   2   7     1093.31     1009.14     57.34 o 
  -6   2   7     1604.04     1513.60     49.78 o 
  -5   2   7     2127.04     1995.04     53.38 o 
  -4   2   7      976.56      956.05     23.68 o 
  -3   2   7     1769.00     1734.39     43.78 o 
  -2   2   7    10146.23    10302.61    125.58 o 
  -1   2   7     1038.76     1019.31     31.50 o 
   0   2   7    22814.43    24086.21    237.74 o 
   1   2   7      861.34      914.21     28.12 o 
   2   2   7    10162.25    10436.65    131.35 o 
   3   2   7     1475.04     1434.06     38.53 o 
   4   2   7      959.06      965.18     34.67 o 
   5   2   7     2144.95     2138.58     53.79 o 
   6   2   7     1524.39     1561.81     68.79 o 
   7   2   7     1018.03      997.59    117.10 o 
   8   2   7     2596.02     2773.26     91.27 o 
   9   2   7     1061.72     1168.67     94.67 o 
  10   2   7     1127.94     1273.96    110.93 o 
  11   2   7      345.28      423.44     93.62 o 
 -11   3   7      741.78      894.57     89.14 o 
 -10   3   7      648.72      759.53     71.30 o 
  -9   3   7      106.49      170.20     40.31 o 
  -8   3   7      673.84      793.01     64.88 o 
  -7   3   7     1993.68     1905.26     61.02 o 
  -6   3   7      763.32      729.66     37.71 o 
  -5   3   7     6934.46     6485.24    110.10 o 
  -4   3   7     1584.99     1576.13     32.09 o 
  -3   3   7    10987.19    10663.60    137.63 o 
  -2   3   7     2376.68     2289.64     35.10 o 
  -1   3   7      683.19      660.15     27.19 o 
   0   3   7    12106.86    12569.42    143.27 o 
   1   3   7      632.68      655.12     44.33 o 
   2   3   7     2276.70     2337.79     46.29 o 
   3   3   7    11115.18    11196.43    133.80 o 
   4   3   7     1598.38     1661.78     43.66 o 
   5   3   7     6893.98     6838.99    103.89 o 
   6   3   7      791.32      773.94     46.17 o 
   7   3   7     2004.28     1923.63     76.10 o 
   8   3   7      701.08      754.49     58.20 o 
   9   3   7      106.78      206.59     41.97 o 
  10   3   7      659.05      758.10     69.23 o 
  11   3   7      776.61     1059.40    124.17 o 
 -11   4   7      351.57      366.30     57.79 o 
 -10   4   7      617.20      718.40     71.81 o 
  -9   4   7      376.60      300.50     58.40 o 
  -8   4   7     2582.29     2370.11     74.29 o 
  -7   4   7     1898.64     1766.17     61.34 o 
  -6   4   7     3098.21     3042.88     99.34 o 
  -5   4   7     1021.31      897.35     40.49 o 
  -4   4   7     1133.19     1142.36     38.34 o 
  -3   4   7      760.08      731.67     34.93 o 
  -2   4   7     3578.31     3624.17     62.74 o 
  -1   4   7     3223.31     3260.38     54.61 o 
   0   4   7     7048.62     6952.91     81.22 o 
   1   4   7     3364.75     3272.38     49.31 o 
   2   4   7     3910.39     4077.78     72.15 o 
   3   4   7      580.91      597.87     23.76 o 
   4   4   7     1059.59     1118.41     34.73 o 
   5   4   7      994.80      910.99     47.90 o 
   6   4   7     3060.81     3191.33    221.07 o 
   7   4   7     1943.00     1968.06     76.83 o 
   8   4   7     2591.08     2726.40     94.69 o 
   9   4   7      401.20      478.32     56.54 o 
  10   4   7      574.78      825.20    107.09 o 
  11   4   7      376.91      594.46     96.33 o 
 -10   5   7      558.93      551.59     64.35 o 
  -9   5   7      254.79      177.70     37.41 o 
  -8   5   7      625.47      593.07     55.69 o 
  -7   5   7      594.58      611.58     46.63 o 
  -6   5   7     1593.66     1492.40     56.00 o 
  -5   5   7      259.51      336.42     59.44 o 
  -4   5   7     4822.80     4632.86     91.65 o 
  -3   5   7     1788.29     1751.52     39.38 o 
  -2   5   7     2345.62     2279.85     44.42 o 
  -1   5   7     1456.97     1404.22     34.18 o 
   0   5   7     1934.23     2171.83     42.20 o 
   1   5   7     1538.39     1469.89     32.72 o 
   2   5   7     2253.61     2219.53     41.67 o 
   3   5   7     1822.11     1842.89     61.29 o 
   4   5   7     5003.53     4987.32    112.15 o 
   5   5   7      235.41      289.00     36.49 o 
   6   5   7     1599.13     1685.15     68.91 o 
   7   5   7      561.06      698.37    129.14 o 
   8   5   7      603.10      775.91     93.09 o 
   9   5   7      234.94      222.08     63.14 o 
  10   5   7      539.84      658.95     93.24 o 
 -10   6   7      168.47      125.76     45.04 o 
  -9   6   7     1286.53     1104.47     58.94 o 
  -8   6   7       45.37       46.37     26.00 o 
  -7   6   7     2659.02     2404.69     77.34 o 
  -6   6   7      536.30      578.86     61.91 o 
  -5   6   7       61.45       81.34     23.59 o 
  -4   6   7      783.93      643.45     65.29 o 
  -3   6   7     1300.60     1266.26     47.07 o 
  -2   6   7      624.44      582.77     42.70 o 
  -1   6   7     5100.48     5031.27     84.36 o 
   0   6   7        2.15       -4.42     10.60 o 
   1   6   7     5081.44     5024.62     89.87 o 
   2   6   7      643.74      636.07     33.63 o 
   3   6   7     1359.79     1387.07     47.69 o 
   4   6   7      759.28      719.62     39.50 o 
   5   6   7       94.58      102.84     31.57 o 
   6   6   7      544.23      683.89     73.34 o 
   7   6   7     2737.98     2528.65    133.96 o 
   8   6   7       36.00       51.33     44.18 o 
   9   6   7     1369.18     1520.58    113.79 o 
  10   6   7      169.82      244.59     70.44 o 
  -9   7   7      105.42      129.27     34.74 o 
  -8   7   7      120.14      100.72     31.01 o 
  -7   7   7      392.31      386.12     43.33 o 
  -6   7   7     1572.03     1490.51     61.49 o 
  -5   7   7      924.67      824.04     47.27 o 
  -4   7   7     2043.19     2012.51     84.39 o 
  -3   7   7     1813.13     1740.13     57.71 o 
  -2   7   7     1574.78     1563.81     42.48 o 
  -1   7   7     1554.59     1497.66     40.54 o 
   0   7   7      451.88      490.78     33.92 o 
   1   7   7     1571.54     1548.89     51.11 o 
   2   7   7     1572.82     1633.20     53.45 o 
   3   7   7     1901.21     1914.52     58.60 o 
   4   7   7     2065.98     2144.75     65.47 o 
   5   7   7     1031.27      904.04     56.52 o 
   6   7   7     1643.60     1742.81    112.28 o 
   7   7   7      445.83      425.36     80.07 o 
   8   7   7      122.73      179.19     58.48 o 
   9   7   7      109.18       64.87     51.55 o 
  -9   8   7       40.81       19.77     34.00 o 
  -8   8   7      985.84      957.71     62.22 o 
  -7   8   7      341.18      266.35     39.62 o 
  -6   8   7      716.57      699.29     53.63 o 
  -5   8   7      448.88      413.59     69.10 o 
  -4   8   7      319.29      377.39     38.54 o 
  -3   8   7     1478.76     1430.61     55.00 o 
  -2   8   7     2148.75     2343.06     87.88 o 
  -1   8   7      248.41      270.42     68.60 o 
   0   8   7     2225.19     2305.93    107.79 o 
   1   8   7      287.19      273.07     30.84 o 
   2   8   7     2120.79     2121.16     63.94 o 
   3   8   7     1505.44     1460.43    101.60 o 
   4   8   7      352.43      364.89     75.67 o 
   5   8   7      455.57      519.28     55.69 o 
   6   8   7      686.84      907.08    103.78 o 
   7   8   7      340.87      428.14     81.50 o 
   8   8   7      971.64     1109.37    104.91 o 
   9   8   7       32.68       22.73     53.73 o 
  -8   9   7      130.37       40.60     40.62 o 
  -7   9   7      283.71      257.95     50.54 o 
  -6   9   7      358.27      285.28     40.84 o 
  -5   9   7     1380.09     1404.56     61.76 o 
  -4   9   7      264.84      264.30     47.69 o 
  -3   9   7     2098.32     1956.67     86.95 o 
  -2   9   7      355.22      337.52     47.96 o 
  -1   9   7      549.81      585.92     58.58 o 
   0   9   7     1015.67      946.20     46.42 o 
   1   9   7      526.49      663.87     57.91 o 
   2   9   7      355.25      365.91     71.19 o 
   3   9   7     2077.39     2137.88    132.19 o 
   4   9   7      246.50      284.75     97.91 o 
   5   9   7     1424.39     1404.26     74.85 o 
   6   9   7      360.72      302.79     50.56 o 
   7   9   7      295.67      417.91     86.02 o 
   8   9   7      141.76      135.99     67.81 o 
  -7  10   7      380.97      449.63     64.83 o 
  -6  10   7      240.15      205.93     50.44 o 
  -5  10   7      130.73      104.97     42.27 o 
  -4  10   7      386.92      338.28     76.31 o 
  -3  10   7      544.88      524.14     62.37 o 
  -2  10   7     1044.87     1050.26     82.71 o 
  -1  10   7      776.01      908.39     66.91 o 
   0  10   7     1270.86     1280.20     69.04 o 
   1  10   7      816.76      860.59     57.99 o 
   2  10   7     1059.22     1041.46     65.11 o 
   3  10   7      574.16      651.94     63.64 o 
   4  10   7      400.64      390.40     55.17 o 
   5  10   7      134.98      200.94     45.16 o 
   6  10   7      257.75      301.52     45.46 o 
   7  10   7      393.25      443.29     62.13 o 
  -5  11   7       24.72       21.41     38.27 o 
  -4  11   7      966.68     1063.63     80.27 o 
  -3  11   7      127.09       97.56     41.96 o 
  -2  11   7      554.28      436.57     86.17 o 
  -1  11   7      316.63      261.37     72.77 o 
   0  11   7        0.06      -42.90     37.03 o 
   1  11   7      324.97      435.81     56.33 o 
   2  11   7      539.44      643.71     65.33 o 
   3  11   7      124.82      107.22     42.27 o 
   4  11   7      982.99     1105.62     72.44 o 
   5  11   7       24.47       -2.68     33.67 o 
  -3  12   7       69.95       97.38     57.35 o 
  -2  12   7       81.81       85.19     59.00 o 
  -1  12   7      770.41      794.87    109.05 o 
   0  12   7       73.50       92.04     53.96 o 
   1  12   7      788.80     1047.13    121.99 o 
   2  12   7       78.44       17.96     42.93 o 
   3  12   7       74.02       71.47     44.67 o 
   0   0   8    22647.48    22198.99    265.85 o 
   1   0   8     1543.39     1640.21     49.65 o 
   2   0   8     4153.82     3871.95     79.93 o 
   3   0   8     2478.13     2432.49     45.90 o 
   4   0   8      307.06      301.60     20.64 o 
   5   0   8     2611.26     2639.18     78.15 o 
   6   0   8     1718.97     1651.05     65.87 o 
   7   0   8       87.51      104.69     29.33 o 
   8   0   8     3305.46     3352.15    106.20 o 
   9   0   8       80.31       36.41     29.29 o 
  10   0   8     1309.71     1305.90     75.38 o 
  11   0   8      130.55      176.33     44.16 o 
 -11   1   8      400.81      558.10     66.51 o 
 -10   1   8      453.69      430.24     55.17 o 
  -9   1   8      393.24      349.78     49.78 o 
  -8   1   8     1304.72     1164.70     64.13 o 
  -7   1   8      801.15      771.29     51.08 o 
  -6   1   8     2212.88     2142.78     76.84 o 
  -5   1   8     5040.29     4941.73     84.96 o 
  -4   1   8     4129.55     4075.53     71.76 o 
  -3   1   8     5023.07     4746.80     74.85 o 
  -2   1   8     2145.11     2129.43     45.09 o 
  -1   1   8     3920.87     3778.00     62.05 o 
   0   1   8       39.75       46.96     17.95 o 
   1   1   8     3952.74     3928.58     63.15 o 
   2   1   8     2096.87     2065.91     48.58 o 
   3   1   8     5112.59     4974.01     80.71 o 
   4   1   8     4367.25     4406.83    172.11 o 
   5   1   8     5037.92     5118.57    151.34 o 
   6   1   8     2236.03     2055.79    109.65 o 
   7   1   8      868.45      843.00     51.05 o 
   8   1   8     1314.96     1234.04     64.81 o 
   9   1   8      383.82      388.33     50.54 o 
  10   1   8      475.11      485.11     85.87 o 
  11   1   8      398.60      249.33     70.59 o 
 -11   2   8      691.19      799.66     77.23 o 
 -10   2   8      284.69      241.33     47.51 o 
  -9   2   8     2124.20     2044.74     89.90 o 
  -8   2   8      392.35      437.54     75.45 o 
  -7   2   8     2710.76     2559.61     68.92 o 
  -6   2   8     1619.99     1628.63     52.47 o 
  -5   2   8     1518.61     1451.67     65.32 o 
  -4   2   8     2051.48     1948.21     50.80 o 
  -3   2   8     2030.10     2155.97     51.05 o 
  -2   2   8     1111.71      974.82     51.46 o 
  -1   2   8    13772.13    13842.85    192.05 o 
   0   2   8    11430.67    11572.84    135.15 o 
   1   2   8    13778.97    13959.62    155.62 o 
   2   2   8     1157.73     1124.28     33.81 o 
   3   2   8     1921.38     2018.77     48.29 o 
   4   2   8     2164.22     2185.80     62.36 o 
   5   2   8     1494.35     1441.74     46.08 o 
   6   2   8     1682.30     1727.09     67.26 o 
   7   2   8     2790.23     2870.86    110.99 o 
   8   2   8      351.34      320.93     46.41 o 
   9   2   8     2131.43     2340.06     96.85 o 
  10   2   8      238.81      252.42     93.85 o 
  11   2   8      695.42      781.06     78.51 o 
 -11   3   8      105.17      128.20     42.60 o 
 -10   3   8      501.19      532.39     63.69 o 
  -9   3   8      313.45      306.73     48.46 o 
  -8   3   8      116.39      196.19     39.27 o 
  -7   3   8      718.60      726.22     40.34 o 
  -6   3   8     4814.49     4766.18     95.85 o 
  -5   3   8     1045.68      941.54     40.18 o 
  -4   3   8    11852.18    11675.05    154.58 o 
  -3   3   8      636.14      626.13     30.51 o 
  -2   3   8     6566.30     6450.61     97.19 o 
  -1   3   8     3091.69     3079.64     60.24 o 
   0   3   8      370.51      431.98     23.80 o 
   1   3   8     2981.95     3072.05     56.76 o 
   2   3   8     6637.98     6832.77     94.62 o 
   3   3   8      603.85      681.50     28.64 o 
   4   3   8    11989.29    12424.02    153.23 o 
   5   3   8     1012.54     1003.53     38.87 o 
   6   3   8     4826.69     5012.76     93.56 o 
   7   3   8      704.17      695.95     70.29 o 
   8   3   8      123.57      168.42     36.85 o 
   9   3   8      325.63      264.06     46.77 o 
  10   3   8      499.99      624.02     65.94 o 
  11   3   8      115.05      151.75     46.90 o 
 -11   4   8      193.13      216.73    110.63 o 
 -10   4   8      782.67      713.77     78.49 o 
  -9   4   8     1312.49     1269.12    111.16 o 
  -8   4   8      468.40      543.45     44.72 o 
  -7   4   8     2008.40     2062.80     67.24 o 
  -6   4   8      909.90      896.60     58.21 o 
  -5   4   8      522.80      451.05     36.30 o 
  -4   4   8      987.07      912.35     39.63 o 
  -3   4   8     2404.48     2309.24     54.87 o 
  -2   4   8     5654.00     5692.34     71.51 o 
  -1   4   8     5096.96     5172.67     68.11 o 
   0   4   8     2600.56     2572.58     54.38 o 
   1   4   8     5167.74     5227.98     79.75 o 
   2   4   8     5807.35     6072.67     88.99 o 
   3   4   8     2433.64     2411.90     50.11 o 
   4   4   8     1031.02     1048.73     35.45 o 
   5   4   8      490.83      571.09     44.09 o 
   6   4   8      919.23      941.66     89.59 o 
   7   4   8     2006.45     1997.83     79.43 o 
   8   4   8      484.73      595.16     66.68 o 
   9   4   8     1283.49     1364.56     74.11 o 
  10   4   8      782.93     1019.44    115.60 o 
  11   4   8      196.88      230.36     71.04 o 
 -10   5   8      165.61      172.66     45.94 o 
  -9   5   8       95.15       63.72     28.63 o 
  -8   5   8       22.73       22.31     31.42 o 
  -7   5   8      822.30      823.30     46.50 o 
  -6   5   8     1100.34     1023.94     53.54 o 
  -5   5   8     3518.43     3421.09     82.23 o 
  -4   5   8     1826.07     1716.65     55.87 o 
  -3   5   8     6094.02     5902.00    103.48 o 
  -2   5   8      951.13      950.18     33.48 o 
  -1   5   8      723.79      671.85     24.82 o 
   0   5   8     2877.34     2890.61     50.53 o 
   1   5   8      684.39      720.57     31.57 o 
   2   5   8      884.94      861.34     25.28 o 
   3   5   8     6148.00     6279.72    129.80 o 
   4   5   8     1851.49     1939.04     70.53 o 
   5   5   8     3669.86     3616.31     99.81 o 
   6   5   8     1095.77     1085.41     58.04 o 
   7   5   8      823.74      873.68     55.93 o 
   8   5   8       30.57       68.28     31.90 o 
   9   5   8       92.73      131.40     59.53 o 
  10   5   8      157.50      197.10     65.02 o 
 -10   6   8      716.40      813.23    108.45 o 
  -9   6   8       20.49       65.89     30.69 o 
  -8   6   8     2405.16     2373.32     80.84 o 
  -7   6   8       82.99       57.59     32.48 o 
  -6   6   8     2162.92     2108.68     70.29 o 
  -5   6   8      154.21       82.62     23.80 o 
  -4   6   8      424.97      455.83     51.28 o 
  -3   6   8     1563.13     1430.43     50.95 o 
  -2   6   8     4923.99     4854.21     82.59 o 
  -1   6   8      623.58      628.40     26.75 o 
   0   6   8     4291.71     4441.66     67.70 o 
   1   6   8      620.56      620.84     34.28 o 
   2   6   8     5062.63     4993.74     92.42 o 
   3   6   8     1611.50     1576.39     51.91 o 
   4   6   8      436.21      383.09     42.16 o 
   5   6   8      144.20      115.24     29.89 o 
   6   6   8     2133.33     2272.06     83.66 o 
   7   6   8       81.98       64.65     46.58 o 
   8   6   8     2375.09     2401.09    136.59 o 
   9   6   8       29.30       87.00     54.41 o 
  10   6   8      721.37      904.07    111.68 o 
  -9   7   8       41.64       79.15     32.49 o 
  -8   7   8      153.91      146.30     34.08 o 
  -7   7   8       90.04       59.23     28.63 o 
  -6   7   8     1354.91     1360.37     59.99 o 
  -5   7   8      569.99      559.29     44.85 o 
  -4   7   8     2247.48     2117.34     67.37 o 
  -3   7   8     2423.26     2348.51     67.67 o 
  -2   7   8     1905.69     1757.42     56.00 o 
  -1   7   8      727.75      745.14     30.35 o 
   0   7   8     1244.96     1221.84     61.54 o 
   1   7   8      745.19      724.97     38.12 o 
   2   7   8     1795.05     1722.67     61.86 o 
   3   7   8     2363.23     2262.20     64.74 o 
   4   7   8     2185.35     2114.06    104.23 o 
   5   7   8      512.45      705.99     85.79 o 
   6   7   8     1333.39     1418.00    105.13 o 
   7   7   8       89.77      129.29     53.96 o 
   8   7   8      157.04      140.05     62.46 o 
   9   7   8       48.01       46.06     51.33 o 
  -8   8   8       52.36       69.64     32.19 o 
  -7   8   8     1063.63     1128.61     60.13 o 
  -6   8   8      129.04      108.59     52.10 o 
  -5   8   8      158.28      134.29     31.49 o 
  -4   8   8      638.87      682.71     49.37 o 
  -3   8   8      280.17      306.94     34.98 o 
  -2   8   8      307.30      272.34     44.72 o 
  -1   8   8     2426.13     2415.19    212.98 o 
   0   8   8      228.50      254.29     30.77 o 
   1   8   8     2366.00     2397.33     68.13 o 
   2   8   8      270.75      250.92     34.54 o 
   3   8   8      243.28      258.59     41.98 o 
   4   8   8      588.92      767.77     64.15 o 
   5   8   8      166.02      105.06     56.82 o 
   6   8   8      121.90       59.08     51.85 o 
   7   8   8     1091.74     1210.07    103.18 o 
   8   8   8       54.12       90.84     56.44 o 
  -8   9   8       23.57       39.65     30.53 o 
  -7   9   8      210.99      195.60     39.48 o 
  -6   9   8      686.62      658.25     70.11 o 
  -5   9   8       71.90       36.89     28.64 o 
  -4   9   8     1795.23     1750.89     85.54 o 
  -3   9   8       97.43      106.38     36.57 o 
  -2   9   8     1804.72     1904.90     85.76 o 
  -1   9   8      244.18      249.85     44.65 o 
   0   9   8       27.93       20.91     21.67 o 
   1   9   8      265.53      209.85     32.51 o 
   2   9   8     1836.99     1735.93    105.70 o 
   3   9   8      106.85      133.91     49.14 o 
   4   9   8     1725.77     1775.67     82.18 o 
   5   9   8       80.94       43.15     30.97 o 
   6   9   8      717.57      936.66    108.37 o 
   7   9   8      216.83      309.16     76.46 o 
   8   9   8       22.24      -36.65     44.78 o 
  -6  10   8      300.16      301.28     91.89 o 
  -5  10   8      104.34       66.82     39.54 o 
  -4  10   8      373.29      332.85     58.66 o 
  -3  10   8      226.61      202.29     46.18 o 
  -2  10   8      836.60      851.54    102.01 o 
  -1  10   8     1325.37     1278.87     73.97 o 
   0  10   8     1299.24     1280.36    103.18 o 
   1  10   8     1291.54     1331.56     71.12 o 
   2  10   8      860.48      808.35     62.33 o 
   3  10   8      253.14      230.33     45.18 o 
   4  10   8      372.39      526.29     61.34 o 
   5  10   8      125.73      143.09     43.15 o 
   6  10   8      288.88      329.66     57.83 o 
  -5  11   8      949.57     1092.94    156.99 o 
  -4  11   8       55.89       36.79     37.92 o 
  -3  11   8      967.12     1051.51     80.61 o 
  -2  11   8      135.49      118.61     56.37 o 
  -1  11   8      275.22      379.00     81.96 o 
   0  11   8       49.66       44.93     56.44 o 
   1  11   8      264.89      270.48     70.97 o 
   2  11   8      147.39      178.44     44.96 o 
   3  11   8      982.57     1010.18     74.35 o 
   4  11   8       53.87       30.04     36.21 o 
   5  11   8      968.05     1029.13     84.40 o 
  -3  12   8      128.74      203.04     71.57 o 
  -2  12   8      368.27      408.35     83.91 o 
  -1  12   8       97.40       60.81     55.99 o 
   0  12   8      883.85      821.66    110.55 o 
   1  12   8      106.72       93.24     58.25 o 
   2  12   8      374.58      425.21     85.42 o 
   3  12   8      131.83      109.31     60.02 o 
   1   0   9     1961.02     1882.56     40.06 o 
   2   0   9    10762.87    11010.73    127.88 o 
   3   0   9      958.89      966.23     29.36 o 
   4   0   9     8234.93     7862.67    104.75 o 
   5   0   9       12.44       21.35     30.37 o 
   6   0   9     2992.93     2853.86     88.76 o 
   7   0   9     1322.12     1300.86     64.35 o 
   8   0   9       72.03       76.92     30.45 o 
   9   0   9      361.16      472.21     57.68 o 
  10   0   9      538.34      508.30     60.54 o 
  11   0   9      119.62       42.67     57.50 o 
 -11   1   9      138.25      158.54     47.62 o 
 -10   1   9      559.91      638.03     66.69 o 
  -9   1   9     1228.90     1194.01     71.52 o 
  -8   1   9      906.68      881.08     69.24 o 
  -7   1   9     1169.64     1287.98     65.09 o 
  -6   1   9     1202.35     1168.36     42.59 o 
  -5   1   9     3754.23     3807.72     73.73 o 
  -4   1   9     3229.64     3096.51     62.49 o 
  -3   1   9     3062.87     3122.66     59.79 o 
  -2   1   9      697.15      712.19     33.78 o 
  -1   1   9    16748.25    16993.55    308.47 o 
   0   1   9    14324.40    14752.27    136.95 o 
   1   1   9    16369.04    16628.96    149.79 o 
   2   1   9      865.17      861.32     21.43 o 
   3   1   9     3148.08     3293.68     85.58 o 
   4   1   9     3104.89     3075.81     80.70 o 
   5   1   9     3794.57     3974.51    105.89 o 
   6   1   9     1152.45     1111.96     61.07 o 
   7   1   9     1035.73     1066.38     81.73 o 
   8   1   9     1020.88      937.70     93.02 o 
   9   1   9     1293.25     1309.58     89.26 o 
  10   1   9      564.38      559.92     89.41 o 
  11   1   9      135.34       76.61     55.62 o 
 -11   2   9      488.69      601.40     80.45 o 
 -10   2   9      403.68      596.69    145.06 o 
  -9   2   9      310.17      406.38     72.62 o 
  -8   2   9      156.95      155.03     39.37 o 
  -7   2   9      996.47      950.91     43.50 o 
  -6   2   9      631.14      616.43     36.12 o 
  -5   2   9     6213.14     6091.60    102.19 o 
  -4   2   9     3385.60     3409.78     70.19 o 
  -3   2   9    10442.94    10437.32    135.99 o 
  -2   2   9     4310.41     4213.52     78.26 o 
  -1   2   9     2607.74     2566.10     54.09 o 
   0   2   9     4446.26     4659.30     75.00 o 
   1   2   9     2485.05     2537.83     52.52 o 
   2   2   9     4412.59     4481.63     74.74 o 
   3   2   9    10012.77    10421.13    134.73 o 
   4   2   9     3341.45     3340.39     87.93 o 
   5   2   9     6059.70     6216.96    147.10 o 
   6   2   9      630.26      677.62     38.48 o 
   7   2   9      982.13      990.44     45.91 o 
   8   2   9      174.02      219.90     50.69 o 
   9   2   9      306.14      420.68     88.01 o 
  10   2   9      394.84      411.62     59.53 o 
  11   2   9      531.19      781.85    155.29 o 
 -11   3   9      316.73      329.50     56.59 o 
 -10   3   9      996.61     1051.80     73.33 o 
  -9   3   9       69.15       35.41     32.46 o 
  -8   3   9     3371.55     3214.13     85.56 o 
  -7   3   9       24.53        2.32     19.00 o 
  -6   3   9     3168.82     3005.89     75.05 o 
  -5   3   9      472.46      459.32     35.22 o 
  -4   3   9       35.99       32.79     17.12 o 
  -3   3   9     1398.77     1369.09     44.04 o 
  -2   3   9    10057.38    10110.76    134.01 o 
  -1   3   9     1413.00     1347.52     40.96 o 
   0   3   9    17204.45    17760.54    195.21 o 
   1   3   9     1415.41     1418.07     39.55 o 
   2   3   9    10154.16    10406.10    130.88 o 
   3   3   9     1275.50     1273.36     39.73 o 
   4   3   9       32.50       53.64     16.60 o 
   5   3   9      497.38      504.88     33.32 o 
   6   3   9     3126.44     3143.03     97.16 o 
   7   3   9       18.24       33.11     27.39 o 
   8   3   9     3455.41     3562.51    114.73 o 
   9   3   9       66.12       90.56     40.94 o 
  10   3   9      977.21     1111.64     74.55 o 
  11   3   9      338.33      462.23     64.77 o 
 -10   4   9      262.80      239.79     51.08 o 
  -9   4   9      174.33      243.04     55.62 o 
  -8   4   9      859.83      870.57     50.34 o 
  -7   4   9      651.34      600.13     62.59 o 
  -6   4   9     2077.23     2007.64     63.78 o 
  -5   4   9     3785.76     3627.83     83.11 o 
  -4   4   9     3335.93     3159.82     74.22 o 
  -3   4   9     4596.27     4506.48     86.16 o 
  -2   4   9     1749.48     1679.09     83.42 o 
  -1   4   9     1964.56     1994.11     57.08 o 
   0   4   9       23.59       -8.08     11.02 o 
   1   4   9     1974.04     2021.06     47.69 o 
   2   4   9     1736.26     1748.77     43.86 o 
   3   4   9     4749.86     4977.54     81.13 o 
   4   4   9     3468.18     3516.96    148.33 o 
   5   4   9     3839.00     3758.77    102.87 o 
   6   4   9     2133.34     2120.23     80.09 o 
   7   4   9      662.09      743.63     57.39 o 
   8   4   9      851.64      835.30     59.68 o 
   9   4   9      192.34      236.24     46.13 o 
  10   4   9      258.81      228.11     77.89 o 
 -10   5   9       88.96       52.54     38.73 o 
  -9   5   9     1251.08     1288.83     61.62 o 
  -8   5   9      950.43      887.02     50.76 o 
  -7   5   9     2281.39     2178.32     72.36 o 
  -6   5   9     1567.61     1481.88     57.86 o 
  -5   5   9      580.79      521.83     40.64 o 
  -4   5   9     1022.19      987.13     44.24 o 
  -3   5   9      937.63      878.63     40.32 o 
  -2   5   9     1263.46     1315.61     38.55 o 
  -1   5   9     3538.00     3436.16     56.89 o 
   0   5   9     1040.81      973.96     29.77 o 
   1   5   9     3478.89     3306.71     64.17 o 
   2   5   9     1238.93     1269.66     81.43 o 
   3   5   9      918.12      945.36     51.35 o 
   4   5   9      933.84      916.58     52.00 o 
   5   5   9      600.74      579.04     50.22 o 
   6   5   9     1576.59     1505.62     69.06 o 
   7   5   9     2377.31     2577.12     93.32 o 
   8   5   9      960.35      924.62     62.24 o 
   9   5   9     1254.03     1334.32    107.84 o 
  10   5   9       95.87       19.64     51.55 o 
 -10   6   9      385.23      356.25     59.25 o 
  -9   6   9      193.13      132.86     34.98 o 
  -8   6   9       11.07       20.62     24.92 o 
  -7   6   9      354.15      424.48     59.56 o 
  -6   6   9     1941.10     1932.34    119.53 o 
  -5   6   9        7.80       -3.32     19.04 o 
  -4   6   9     4036.47     3884.77     89.78 o 
  -3   6   9      140.98      121.46     24.95 o 
  -2   6   9     3126.36     3091.59     73.02 o 
  -1   6   9     1480.64     1463.17     44.40 o 
   0   6   9      319.41      326.70     23.67 o 
   1   6   9     1539.97     1508.70     49.49 o 
   2   6   9     3109.84     3058.19     72.05 o 
   3   6   9      162.16      196.39     34.00 o 
   4   6   9     4139.11     4255.99    128.50 o 
   5   6   9        2.36      -32.12     21.41 o 
   6   6   9     1955.93     2021.35     81.79 o 
   7   6   9      344.79      491.43     80.90 o 
   8   6   9       13.57       36.35     46.51 o 
   9   6   9      189.04      235.48     69.54 o 
  10   6   9      387.35      464.49     90.08 o 
  -9   7   9      434.08      410.66     49.14 o 
  -8   7   9      622.46      532.56     51.89 o 
  -7   7   9     1407.72     1393.14     80.18 o 
  -6   7   9      360.79      411.99     43.10 o 
  -5   7   9      235.38      231.35     49.31 o 
  -4   7   9      241.67      224.07     32.51 o 
  -3   7   9     1027.32     1010.88     46.95 o 
  -2   7   9     1533.61     1489.01     53.06 o 
  -1   7   9     2373.96     2322.57     85.30 o 
   0   7   9      906.26      866.75     40.34 o 
   1   7   9     2318.12     2265.15    105.39 o 
   2   7   9     1578.16     1502.63     53.86 o 
   3   7   9     1084.28     1048.09     46.79 o 
   4   7   9      289.93      287.98     58.40 o 
   5   7   9      253.61      212.15     59.45 o 
   6   7   9      354.75      508.82     82.56 o 
   7   7   9     1420.99     1507.48    112.21 o 
   8   7   9      611.00      497.53     87.60 o 
   9   7   9      426.75      686.42    102.12 o 
  -8   8   9      156.88      112.25     36.20 o 
  -7   8   9      365.99      379.14     47.26 o 
  -6   8   9      210.02      142.81     32.54 o 
  -5   8   9     1895.70     1780.04     79.13 o 
  -4   8   9      580.19      533.52     45.47 o 
  -3   8   9     1985.21     2119.16     68.40 o 
  -2   8   9      750.05      825.02     86.96 o 
  -1   8   9     1161.87     1110.00     64.38 o 
   0   8   9     1106.32     1117.74     58.20 o 
   1   8   9     1198.06     1138.28     49.11 o 
   2   8   9      804.72      807.59     45.11 o 
   3   8   9     2009.03     2077.07    122.35 o 
   4   8   9      528.98      517.03     55.71 o 
   5   8   9     1923.42     2040.91    126.43 o 
   6   8   9      245.51      293.05     71.80 o 
   7   8   9      377.81      400.60     79.47 o 
   8   8   9      168.56      148.11     67.73 o 
  -7   9   9       71.35       82.51     33.32 o 
  -6   9   9      555.60      563.07     71.41 o 
  -5   9   9      155.57      111.19     33.18 o 
  -4   9   9      163.05      119.04     40.47 o 
  -3   9   9     1261.96     1269.24     74.95 o 
  -2   9   9     1568.37     1585.96     90.57 o 
  -1   9   9       75.50       57.68     32.54 o 
   0   9   9     1832.58     1888.14    167.71 o 
   1   9   9       86.42       72.82     27.81 o 
   2   9   9     1551.06     1529.28     73.72 o 
   3   9   9     1280.55     1183.14     67.14 o 
   4   9   9      171.93      141.49     39.50 o 
   5   9   9      179.63       28.15     52.53 o 
   6   9   9      548.80      538.47     91.21 o 
   7   9   9       74.51       53.73     48.84 o 
  -6  10   9      378.82      442.28     65.47 o 
  -5  10   9      603.44      649.74     74.38 o 
  -4  10   9      593.20      561.81     66.83 o 
  -3  10   9      813.54      714.17     72.66 o 
  -2  10   9      313.63      380.06     54.73 o 
  -1  10   9      422.02      353.38     54.07 o 
   0  10   9       87.26       85.87     49.75 o 
   1  10   9      411.64      360.71     74.43 o 
   2  10   9      276.84      281.13     48.54 o 
   3  10   9      830.99      943.64     69.49 o 
   4  10   9      565.85      602.40     65.23 o 
   5  10   9      619.99      693.25     70.80 o 
   6  10   9      379.78      478.94     93.62 o 
  -5  11   9       65.75      117.44     46.42 o 
  -4  11   9      206.74      136.27     54.22 o 
  -3  11   9      351.83      282.88     54.35 o 
  -2  11   9      234.73      305.62     73.83 o 
  -1  11   9     1092.30     1234.22    109.88 o 
   0  11   9      236.28      301.18     73.83 o 
   1  11   9     1112.67     1157.69    104.16 o 
   2  11   9      223.85      135.92     64.95 o 
   3  11   9      354.48      426.55     58.80 o 
   4  11   9      211.57      221.10     50.63 o 
   5  11   9       74.17       88.77     42.06 o 
  -2  12   9      295.97      275.97     76.84 o 
  -1  12   9      144.81       50.87     55.84 o 
   0  12   9       16.93       24.99     51.02 o 
   1  12   9      144.23      182.95     70.82 o 
   2  12   9      306.73      351.90     76.99 o 
   0   0  10       91.26       47.08     23.52 o 
   1   0  10      497.69      549.80     30.62 o 
   2   0  10      968.63      908.65     45.59 o 
   3   0  10     8731.61     8582.43    110.54 o 
   4   0  10      574.39      590.01     26.49 o 
   5   0  10     8444.30     8569.39    423.51 o 
   6   0  10       85.13       45.30     24.45 o 
   7   0  10     2040.24     2019.48     80.78 o 
   8   0  10      913.50      851.34     59.09 o 
   9   0  10     1135.76     1192.73     70.58 o 
  10   0  10      159.50      135.54     40.75 o 
  11   0  10      674.03      665.13    107.99 o 
 -11   1  10      235.93      259.63     53.16 o 
 -10   1  10      833.63      932.00     72.34 o 
  -9   1  10      823.37      906.46    101.60 o 
  -8   1  10     1952.19     1975.76     86.36 o 
  -7   1  10     1588.44     1516.02     71.47 o 
  -6   1  10     1939.75     1834.59     66.24 o 
  -5   1  10     2366.91     2337.39     57.75 o 
  -4   1  10      532.68      523.98     29.29 o 
  -3   1  10      702.69      631.28     28.15 o 
  -2   1  10     3117.12     3075.93     59.92 o 
  -1   1  10     3927.12     3928.14    100.52 o 
   0   1  10    18105.44    17927.77    163.46 o 
   1   1  10     3965.35     4121.25     56.16 o 
   2   1  10     3093.56     3097.25     45.95 o 
   3   1  10      598.78      522.09     18.96 o 
   4   1  10      535.76      547.61     33.52 o 
   5   1  10     2348.35     2231.08    125.91 o 
   6   1  10     1990.19     2003.26     75.32 o 
   7   1  10     1578.06     1577.99     79.06 o 
   8   1  10     1939.34     2137.08    102.65 o 
   9   1  10      801.61      809.39     59.74 o 
  10   1  10      802.27      876.67    108.75 o 
  11   1  10      244.32      181.82     66.83 o 
 -11   2  10      149.25      132.05     47.57 o 
 -10   2  10      627.45      643.69    142.12 o 
  -9   2  10      619.20      571.50     62.35 o 
  -8   2  10      592.36      649.80     61.13 o 
  -7   2  10      254.45      214.23     46.91 o 
  -6   2  10     2768.94     2835.86     70.49 o 
  -5   2  10     1458.81     1389.49     47.35 o 
  -4   2  10     8388.46     8321.64    131.52 o 
  -3   2  10     4257.31     4282.47     78.66 o 
  -2   2  10     2983.84     2881.83     61.11 o 
  -1   2  10     9099.69     9339.14    123.35 o 
   0   2  10      138.00      189.42     20.42 o 
   1   2  10     8806.52     8826.02     93.82 o 
   2   2  10     3014.30     3031.55     66.14 o 
   3   2  10     4371.27     4519.68     81.22 o 
   4   2  10     8784.95     8929.69    129.37 o 
   5   2  10     1523.56     1454.18     70.47 o 
   6   2  10     2816.32     3035.81     89.28 o 
   7   2  10      239.53      241.18     32.20 o 
   8   2  10      608.51      752.61     65.39 o 
   9   2  10      648.03      804.85     73.07 o 
  10   2  10      618.42      781.21     85.34 o 
  11   2  10      158.21      175.49     83.23 o 
 -10   3  10      246.39      257.82     78.64 o 
  -9   3  10     1360.55     1419.68     79.35 o 
  -8   3  10       23.82       20.47     29.28 o 
  -7   3  10     3037.38     2975.94     79.56 o 
  -6   3  10      905.87      854.78     42.68 o 
  -5   3  10     1221.10     1280.39     47.79 o 
  -4   3  10      747.10      693.34     35.60 o 
  -3   3  10      766.11      725.63     34.54 o 
  -2   3  10     1115.58      982.75     37.64 o 
  -1   3  10    14714.46    14445.88    207.60 o 
   0   3  10       61.90       49.60     15.51 o 
   1   3  10    14955.28    15064.69    175.00 o 
   2   3  10     1223.69     1230.33     39.00 o 
   3   3  10      672.15      635.08     30.88 o 
   4   3  10      748.95      740.13     35.12 o 
   5   3  10     1231.13     1245.80     64.78 o 
   6   3  10      903.80      887.80     54.80 o 
   7   3  10     3189.69     3258.38    106.62 o 
   8   3  10       25.00       -1.43     24.83 o 
   9   3  10     1341.75     1494.69    153.45 o 
  10   3  10      235.04      343.47    110.10 o 
 -10   4  10      312.78      331.46     55.61 o 
  -9   4  10      312.37      278.33     50.49 o 
  -8   4  10       93.38       85.18     26.52 o 
  -7   4  10      768.28      722.37     46.93 o 
  -6   4  10     1101.62     1083.85    109.60 o 
  -5   4  10     1857.00     1688.91     57.62 o 
  -4   4  10     6031.51     5980.77    146.02 o 
  -3   4  10     4284.28     4170.19     84.69 o 
  -2   4  10     3195.32     3110.61     69.55 o 
  -1   4  10       77.54       66.02     16.99 o 
   0   4  10      780.28      747.79     32.44 o 
   1   4  10       45.18       22.49     20.41 o 
   2   4  10     3138.83     3113.24     63.16 o 
   3   4  10     4222.89     4264.70    120.87 o 
   4   4  10     6095.44     6345.25    137.33 o 
   5   4  10     1815.33     1799.60     73.01 o 
   6   4  10     1064.44     1073.59    109.84 o 
   7   4  10      781.25      837.75     61.91 o 
   8   4  10      101.98      150.92     39.43 o 
   9   4  10      305.63      353.41     52.86 o 
  10   4  10      305.29      450.70     61.89 o 
 -10   5  10      591.96      678.81    121.16 o 
  -9   5  10      216.29      216.39     37.27 o 
  -8   5  10     1625.11     1602.99     66.35 o 
  -7   5  10      971.44      885.86     49.20 o 
  -6   5  10     1296.16     1268.24     54.99 o 
  -5   5  10      819.11      806.97     43.31 o 
  -4   5  10      821.02      800.47     42.17 o 
  -3   5  10      483.40      491.61     37.49 o 
  -2   5  10     4519.52     4497.17     88.38 o 
  -1   5  10      719.29      647.34     33.55 o 
   0   5  10     9028.73     8953.68    145.56 o 
   1   5  10      697.01      674.79     31.32 o 
   2   5  10     4577.22     4486.64    110.66 o 
   3   5  10      516.64      577.52     49.81 o 
   4   5  10      818.93      816.34    108.11 o 
   5   5  10      815.52      967.24     56.67 o 
   6   5  10     1227.08     1263.32     66.52 o 
   7   5  10      940.11      919.46     72.36 o 
   8   5  10     1524.24     1709.73     82.61 o 
   9   5  10      211.14      244.44     70.06 o 
  10   5  10      583.80      641.95    101.82 o 
  -9   6  10       82.85       44.28     29.22 o 
  -8   6  10      172.64      164.85     33.82 o 
  -7   6  10      178.75      208.66     62.79 o 
  -6   6  10      363.25      361.68     44.40 o 
  -5   6  10     1902.94     1910.68     66.37 o 
  -4   6  10       22.43       14.34     20.41 o 
  -3   6  10     5773.38     5472.53    106.36 o 
  -2   6  10     1468.88     1474.69     52.27 o 
  -1   6  10      511.71      468.29     33.24 o 
   0   6  10     2781.27     2810.33     54.60 o 
   1   6  10      522.55      564.07     35.12 o 
   2   6  10     1466.52     1318.52     86.21 o 
   3   6  10     5640.58     5521.13    131.56 o 
   4   6  10       25.90       35.55     40.49 o 
   5   6  10     1759.48     1772.52     76.57 o 
   6   6  10      337.70      426.71     81.92 o 
   7   6  10      193.41      224.64     64.35 o 
   8   6  10      161.14      271.83     72.77 o 
   9   6  10       77.54       69.54     56.89 o 
  -9   7  10      493.49      449.16     56.31 o 
  -8   7  10      739.71      742.31     59.63 o 
  -7   7  10      642.12      608.81     60.39 o 
  -6   7  10      991.96      961.65     60.63 o 
  -5   7  10       84.80       69.81     27.00 o 
  -4   7  10      207.61      187.94     30.84 o 
  -3   7  10      463.54      513.83     42.35 o 
  -2   7  10     1784.44     1641.86     63.42 o 
  -1   7  10     1266.26     1161.90     63.08 o 
   0   7  10     1632.95     1730.92     55.59 o 
   1   7  10     1238.51     1191.00     49.20 o 
   2   7  10     1659.02     1594.77     56.16 o 
   3   7  10      482.17      501.08    114.65 o 
   4   7  10      206.38      184.44     37.23 o 
   5   7  10      106.31       44.10     28.64 o 
   6   7  10      933.75     1023.35     95.73 o 
   7   7  10      660.08      729.02    100.54 o 
   8   7  10      720.43      916.34    112.66 o 
   9   7  10      504.34      697.71    104.98 o 
  -8   8  10       51.82       24.96     31.20 o 
  -7   8  10       70.06       54.97     30.68 o 
  -6   8  10     1128.64     1053.26     74.48 o 
  -5   8  10      384.35      406.53     44.97 o 
  -4   8  10     2536.02     2468.87     77.63 o 
  -3   8  10      805.50      933.58     72.82 o 
  -2   8  10     1506.55     1554.22     77.00 o 
  -1   8  10      385.86      311.65     46.87 o 
   0   8  10      327.95      376.03     50.00 o 
   1   8  10      384.70      403.14     37.71 o 
   2   8  10     1531.83     1511.95     57.65 o 
   3   8  10      784.80      779.39     46.45 o 
   4   8  10     2433.89     2479.28    137.80 o 
   5   8  10      376.31      451.77     79.92 o 
   6   8  10     1134.61     1361.86    113.26 o 
   7   8  10       71.92      129.59     63.82 o 
   8   8  10       46.60       47.04     57.05 o 
  -7   9  10      945.34      943.50     68.98 o 
  -6   9  10      142.33       81.90     31.86 o 
  -5   9  10      104.13       71.38     39.79 o 
  -4   9  10      457.51      586.80     66.31 o 
  -3   9  10      557.57      471.27     86.85 o 
  -2   9  10      449.08      505.17     59.81 o 
  -1   9  10     2496.99     2431.43    243.23 o 
   0   9  10      122.70      112.06     37.40 o 
   1   9  10     2459.77     2435.69     94.27 o 
   2   9  10      464.50      536.63     86.09 o 
   3   9  10      570.01      572.94     87.26 o 
   4   9  10      434.18      513.86     84.66 o 
   5   9  10      111.03       63.14     55.54 o 
   6   9  10      145.28      176.70     64.95 o 
   7   9  10      933.90     1095.75    108.45 o 
  -6  10  10      261.44      306.66     57.55 o 
  -5  10  10      510.61      426.86     64.45 o 
  -4  10  10      432.38      441.94     64.54 o 
  -3  10  10      796.34      707.87    100.92 o 
  -2  10  10      469.72      546.79     65.20 o 
  -1  10  10      182.49      134.61     56.86 o 
   0  10  10       80.29       64.95     51.70 o 
   1  10  10      195.31      252.11     65.25 o 
   2  10  10      485.82      598.50     63.55 o 
   3  10  10      811.68      866.45     66.27 o 
   4  10  10      407.07      384.42     57.68 o 
   5  10  10      532.22      570.75     95.95 o 
   6  10  10      254.76      203.72     71.27 o 
  -4  11  10       65.01       -0.16     35.68 o 
  -3  11  10       96.21       99.15     44.71 o 
  -2  11  10      403.30      438.45     85.04 o 
  -1  11  10      167.43      164.44     61.26 o 
   0  11  10     1038.79     1085.89    121.62 o 
   1  11  10      165.57      159.24     61.64 o 
   2  11  10      400.45      439.96     85.87 o 
   3  11  10      103.27       84.84     51.51 o 
   4  11  10       65.13       96.90     43.68 o 
  -1  12  10       50.71       33.87     51.55 o 
   0  12  10       87.71      131.70     65.47 o 
   1  12  10       49.11       54.56     61.03 o 
   1   0  11    10054.91    10082.94    108.15 o 
   2   0  11     2279.61     2230.48     43.03 o 
   3   0  11     1061.84      942.18     52.83 o 
   4   0  11     4434.51     4257.25     72.21 o 
   5   0  11     1159.43     1200.64     89.14 o 
   6   0  11      922.45      962.98     56.01 o 
   7   0  11     3420.49     3608.47    139.72 o 
   8   0  11      623.54      747.26     65.67 o 
   9   0  11     1795.33     1850.86    191.91 o 
  10   0  11       60.87       21.59     31.95 o 
  11   0  11      198.31      153.45     66.90 o 
 -11   1  11      270.04      291.33     53.98 o 
 -10   1  11      467.81      494.48     62.70 o 
  -9   1  11      580.09      616.00     64.22 o 
  -8   1  11       21.21       29.54     28.67 o 
  -7   1  11      985.31     1084.51     62.89 o 
  -6   1  11     1425.69     1491.51    100.47 o 
  -5   1  11     3548.60     3463.02     72.69 o 
  -4   1  11     6393.89     6414.65    124.49 o 
  -3   1  11     1883.41     1872.59     48.13 o 
  -2   1  11     2800.33     2790.37     58.83 o 
  -1   1  11     2330.11     2165.40     51.06 o 
   0   1  11     3469.57     3501.05     54.31 o 
   1   1  11     2406.35     2266.36     41.42 o 
   2   1  11     2776.32     2712.29     44.57 o 
   3   1  11     1925.82     1916.54     69.97 o 
   4   1  11     6374.07     6433.83    108.30 o 
   5   1  11     3530.56     3494.09     88.13 o 
   6   1  11     1361.52     1306.28     62.79 o 
   7   1  11      963.86     1014.58     59.86 o 
   8   1  11       21.35       43.06     29.15 o 
   9   1  11      561.35      737.07     98.14 o 
  10   1  11      466.63      590.77     96.86 o 
  11   1  11      282.48      354.95     84.74 o 
 -10   2  11      901.11      897.86     80.36 o 
  -9   2  11      490.98      470.98     58.88 o 
  -8   2  11     1585.46     1722.98     84.07 o 
  -7   2  11      250.57      269.91     65.06 o 
  -6   2  11     1367.66     1389.93     64.18 o 
  -5   2  11      343.18      368.90     42.21 o 
  -4   2  11      811.39      752.90     44.92 o 
  -3   2  11     1661.47     1615.85     47.76 o 
  -2   2  11     4606.20     4656.24     84.31 o 
  -1   2  11     3975.15     3943.71     73.55 o 
   0   2  11    16884.35    17222.03    304.69 o 
   1   2  11     3842.03     3672.54     62.42 o 
   2   2  11     4844.55     4816.34     87.54 o 
   3   2  11     1627.66     1630.10     48.81 o 
   4   2  11      777.98      794.59     37.51 o 
   5   2  11      377.50      373.86     33.58 o 
   6   2  11     1357.30     1536.19     95.09 o 
   7   2  11      240.26      221.57     33.21 o 
   8   2  11     1640.84     1847.83     86.70 o 
   9   2  11      525.33      726.11    122.44 o 
  10   2  11      874.25      983.48    128.16 o 
 -10   3  11      133.29      177.76     47.16 o 
  -9   3  11      178.37      151.47     41.31 o 
  -8   3  11      165.50      213.76     42.99 o 
  -7   3  11      861.96      884.44     47.81 o 
  -6   3  11      805.78      691.89     39.54 o 
  -5   3  11     5062.92     4918.92     97.54 o 
  -4   3  11      120.80      105.42     21.94 o 
  -3   3  11     7631.45     7417.45    117.17 o 
  -2   3  11        2.67      -10.33     12.92 o 
  -1   3  11     1367.01     1323.92     43.39 o 
   0   3  11     2193.26     2053.08     52.47 o 
   1   3  11     1313.31     1342.11     50.14 o 
   2   3  11        1.95        6.53     13.17 o 
   3   3  11     7934.38     8041.62    118.69 o 
   4   3  11      121.23      171.52     23.60 o 
   5   3  11     5095.99     5279.10     99.11 o 
   6   3  11      839.38      766.40    100.54 o 
   7   3  11      826.74      839.09     58.91 o 
   8   3  11      172.61      255.10     46.11 o 
   9   3  11      198.76      247.96     49.18 o 
  10   3  11      130.39      162.53     56.41 o 
 -10   4  11      425.31      355.61     59.57 o 
  -9   4  11      517.87      547.19    179.30 o 
  -8   4  11     1794.72     1977.95     92.78 o 
  -7   4  11      961.53      875.55     47.38 o 
  -6   4  11     1039.64     1082.71     53.57 o 
  -5   4  11      306.06      290.59     33.23 o 
  -4   4  11      125.99      136.51     37.28 o 
  -3   4  11     1110.19     1084.95     44.74 o 
  -2   4  11     3708.56     3615.18     77.51 o 
  -1   4  11     2538.66     2393.73     59.91 o 
   0   4  11     4221.46     4125.82    136.33 o 
   1   4  11     2572.37     2533.19     58.79 o 
   2   4  11     3830.83     3828.38     74.15 o 
   3   4  11     1019.32     1125.14     40.52 o 
   4   4  11      105.40      109.82     29.93 o 
   5   4  11      288.19      278.01     40.89 o 
   6   4  11     1117.77     1197.20     64.52 o 
   7   4  11      962.12      925.35     61.86 o 
   8   4  11     1807.45     1931.73     88.96 o 
   9   4  11      495.69      572.56     82.07 o 
  10   4  11      411.93      392.80     60.54 o 
 -10   5  11      295.63      296.76    110.10 o 
  -9   5  11      134.05      172.69     47.22 o 
  -8   5  11      267.99      249.55     37.94 o 
  -7   5  11      847.72      761.24     50.80 o 
  -6   5  11     1861.19     1739.82     64.55 o 
  -5   5  11     1112.64     1009.21     49.04 o 
  -4   5  11     4213.91     4145.52    138.72 o 
  -3   5  11     1154.29     1172.13     56.34 o 
  -2   5  11     2947.03     2732.08     69.02 o 
  -1   5  11     1551.33     1450.53     58.47 o 
   0   5  11      154.59      155.26     23.04 o 
   1   5  11     1592.09     1542.93     46.40 o 
   2   5  11     2913.77     2935.09     90.54 o 
   3   5  11     1210.38     1349.31     96.59 o 
   4   5  11     4269.20     4400.38    118.08 o 
   5   5  11     1095.13     1082.71     82.41 o 
   6   5  11     1844.33     1921.87     94.22 o 
   7   5  11      829.11      832.12     86.92 o 
   8   5  11      270.01      305.10     49.80 o 
   9   5  11      132.60      135.61     62.24 o 
  10   5  11      271.06      217.49     77.44 o 
  -9   6  11     1058.85     1084.10     76.17 o 
  -8   6  11       31.41       16.55     25.55 o 
  -7   6  11     2743.72     2606.75     88.26 o 
  -6   6  11      473.44      494.87     68.09 o 
  -5   6  11       87.09       41.52     24.70 o 
  -4   6  11      715.28      690.93     43.38 o 
  -3   6  11     1428.38     1302.78     52.81 o 
  -2   6  11      221.98      210.79     29.35 o 
  -1   6  11     4704.92     4519.28    174.53 o 
   0   6  11      265.04      266.18     41.27 o 
   1   6  11     4555.75     4398.35    116.31 o 
   2   6  11      252.19      301.25     42.45 o 
   3   6  11     1496.33     1581.30     71.58 o 
   4   6  11      682.81      631.82     56.96 o 
   5   6  11       76.04       32.87     27.35 o 
   6   6  11      501.06      587.79     59.37 o 
   7   6  11     2686.44     2904.15    106.69 o 
   8   6  11       28.69       -4.44     49.29 o 
   9   6  11     1068.80     1088.15    110.03 o 
  -8   7  11      119.71      119.08     34.28 o 
  -7   7  11      522.07      459.85     47.99 o 
  -6   7  11      395.05      497.07     48.77 o 
  -5   7  11     1338.95     1188.02     55.84 o 
  -4   7  11     1908.44     1815.37     65.38 o 
  -3   7  11     1210.87     1085.73     50.39 o 
  -2   7  11     1433.84     1394.82     53.92 o 
  -1   7  11      716.13      775.90     58.91 o 
   0   7  11      242.22      187.42     37.97 o 
   1   7  11      747.30      636.09    111.57 o 
   2   7  11     1433.32     1470.91     71.23 o 
   3   7  11     1266.37     1296.33     67.47 o 
   4   7  11     1745.39     1761.92     78.46 o 
   5   7  11     1411.46     1347.82     71.72 o 
   6   7  11      421.45      617.71     93.92 o 
   7   7  11      509.71      607.70     94.90 o 
   8   7  11      123.21      171.74     71.34 o 
  -8   8  11      925.69      943.93     69.19 o 
  -7   8  11      287.66      287.84     56.21 o 
  -6   8  11      665.91      694.69     66.46 o 
  -5   8  11      452.24      420.20     45.29 o 
  -4   8  11       44.64        4.06     24.85 o 
  -3   8  11      508.98      412.49     54.40 o 
  -2   8  11      909.27      907.18     71.61 o 
  -1   8  11      336.47      395.84     81.69 o 
   0   8  11     1880.80     1921.86     84.02 o 
   1   8  11      327.71      259.58     42.85 o 
   2   8  11      861.09      934.04     49.85 o 
   3   8  11      537.44      463.57     54.02 o 
   4   8  11       44.74       33.87     47.49 o 
   5   8  11      475.99      606.95     93.32 o 
   6   8  11      664.53      715.25    101.07 o 
   7   8  11      294.88      427.31     87.68 o 
   8   8  11      924.78     1083.63    128.84 o 
  -7   9  11       91.40      138.22     38.43 o 
  -6   9  11      130.22      132.19     35.64 o 
  -5   9  11     1036.80     1051.11     75.78 o 
  -4   9  11       58.21        9.81     34.31 o 
  -3   9  11     1866.76     1932.10     92.83 o 
  -2   9  11      206.43      103.31     38.66 o 
  -1   9  11      175.15      194.89     43.46 o 
   0   9  11      458.94      487.97     58.93 o 
   1   9  11      182.00      209.25     42.52 o 
   2   9  11      208.40      221.63     42.60 o 
   3   9  11     1895.65     1988.53    129.52 o 
   4   9  11       48.78      -33.87     42.22 o 
   5   9  11     1053.37      972.70     98.44 o 
   6   9  11      119.81       95.80     60.58 o 
   7   9  11       88.93       89.18     61.56 o 
  -6  10  11      146.91       95.72     53.02 o 
  -5  10  11       98.17       39.98     49.14 o 
  -4  10  11      111.24       88.11     41.14 o 
  -3  10  11      555.10      433.34    155.41 o 
  -2  10  11      529.01      458.53     73.26 o 
  -1  10  11      762.42      809.32     99.83 o 
   0  10  11      789.30      903.85     71.09 o 
   1  10  11      771.31      857.48    105.96 o 
   2  10  11      523.18      638.41     95.35 o 
   3  10  11      548.73      535.61     61.11 o 
   4  10  11      113.14       98.81     60.96 o 
   5  10  11      101.49       48.32     52.61 o 
   6  10  11      160.41      219.83     76.69 o 
  -4  11  11      774.66      867.57    121.77 o 
  -3  11  11       45.18        0.79     38.35 o 
  -2  11  11      489.06      529.31     67.66 o 
  -1  11  11       85.82       67.28     56.89 o 
   0  11  11       11.43      -11.89     45.23 o 
   1  11  11       85.82       72.02     52.08 o 
   2  11  11      479.89      335.50     82.93 o 
   3  11  11       48.57       52.53     57.80 o 
   4  11  11      758.77      971.27    126.66 o 
   0   0  12    13934.04    13927.27    306.34 o 
   1   0  12      377.11      391.14     34.25 o 
   2   0  12     8222.50     7993.69     96.03 o 
   3   0  12      198.65      186.71     19.74 o 
   4   0  12       72.17       96.12     27.49 o 
   5   0  12     2343.68     2319.01     82.22 o 
   6   0  12      821.18      845.94     59.49 o 
   7   0  12       93.21      134.88     36.62 o 
   8   0  12     3858.94     3844.63    140.02 o 
   9   0  12        0.06      -34.87     28.55 o 
  10   0  12     1015.89     1016.28    104.23 o 
 -10   1  12      349.96      458.28     62.73 o 
  -9   1  12      477.51      624.08    143.55 o 
  -8   1  12      793.03      793.84     70.58 o 
  -7   1  12      862.10      836.59     71.91 o 
  -6   1  12     1677.87     1726.19    123.27 o 
  -5   1  12     5624.91     5861.30    211.66 o 
  -4   1  12     2538.14     2427.59     59.09 o 
  -3   1  12     3088.42     2965.60     77.69 o 
  -2   1  12      342.49      310.98     26.59 o 
  -1   1  12     2682.80     2587.07     48.65 o 
   0   1  12     1050.51     1117.26     31.01 o 
   1   1  12     2786.01     2669.12     47.16 o 
   2   1  12      319.38      272.04     17.92 o 
   3   1  12     3318.10     3361.25     73.63 o 
   4   1  12     2687.53     2589.19     67.10 o 
   5   1  12     5746.64     5834.95    237.85 o 
   6   1  12     1620.90     1743.59     62.07 o 
   7   1  12      895.26      895.46     91.85 o 
   8   1  12      760.16      820.86     68.58 o 
   9   1  12      450.14      503.10     90.31 o 
  10   1  12      374.91      419.27    130.50 o 
 -10   2  12      227.81      201.39     51.83 o 
  -9   2  12     1223.34     1292.04     93.28 o 
  -8   2  12      569.46      666.69     64.65 o 
  -7   2  12     2378.30     2341.74     94.05 o 
  -6   2  12     1641.57     1528.71    113.56 o 
  -5   2  12      398.57      402.84     34.76 o 
  -4   2  12     1389.21     1426.21     48.37 o 
  -3   2  12      905.48      891.62     37.77 o 
  -2   2  12        1.76      -17.56     12.51 o 
  -1   2  12     3750.09     3604.50     72.96 o 
   0   2  12     1351.21     1354.31     43.29 o 
   1   2  12     3977.29     3854.16     57.28 o 
   2   2  12        6.81        4.26     13.23 o 
   3   2  12      854.95      840.03     37.74 o 
   4   2  12     1384.28     1362.42     48.88 o 
   5   2  12      397.24      396.44     38.82 o 
   6   2  12     1608.35     1623.87     59.07 o 
   7   2  12     2426.04     2657.73    244.29 o 
   8   2  12      555.38      636.57     65.91 o 
   9   2  12     1213.03     1414.58     83.67 o 
  10   2  12      217.75      224.19     62.35 o 
 -10   3  12      355.46      464.07    116.42 o 
  -9   3  12      414.27      430.22    131.47 o 
  -8   3  12       82.34       50.60     34.69 o 
  -7   3  12      719.63      787.83     66.99 o 
  -6   3  12     1766.86     1801.29     60.88 o 
  -5   3  12       72.81       45.68     20.72 o 
  -4   3  12     6434.86     6396.90    112.12 o 
  -3   3  12      396.46      446.59     35.14 o 
  -2   3  12     4045.19     3916.97     80.24 o 
  -1   3  12     3720.97     3695.77     75.50 o 
   0   3  12      307.42      362.79     30.43 o 
   1   3  12     3580.79     3482.11     71.84 o 
   2   3  12     4104.91     4047.60     79.24 o 
   3   3  12      380.45      436.55     33.32 o 
   4   3  12     6564.64     6669.54    112.37 o 
   5   3  12       64.11       32.81     25.77 o 
   6   3  12     1743.50     1790.03     78.37 o 
   7   3  12      739.67      851.16     68.97 o 
   8   3  12       82.39       60.20     33.82 o 
   9   3  12      438.92      501.63     61.98 o 
  10   3  12      334.78      414.28    105.10 o 
 -10   4  12      401.53      354.43     60.16 o 
  -9   4  12      661.54      724.93     71.98 o 
  -8   4  12      262.11      329.66     53.16 o 
  -7   4  12     1309.12     1328.72     57.66 o 
  -6   4  12      775.88      805.34     49.55 o 
  -5   4  12     1174.26     1075.60     58.43 o 
  -4   4  12      850.20      830.69     42.88 o 
  -3   4  12     1862.45     1758.74     67.17 o 
  -2   4  12     1977.67     1902.65     57.28 o 
  -1   4  12     5775.84     5757.86    105.77 o 
   0   4  12     6985.15     7108.16    112.82 o 
   1   4  12     5783.81     5721.17    124.07 o 
   2   4  12     1943.17     1956.27     53.92 o 
   3   4  12     1828.70     1892.41     53.97 o 
   4   4  12      848.82      862.23     55.87 o 
   5   4  12     1216.04     1209.13     64.01 o 
   6   4  12      766.88      785.34     60.12 o 
   7   4  12     1323.57     1265.99     71.38 o 
   8   4  12      206.72      263.64     72.06 o 
   9   4  12      687.46      826.80     78.17 o 
  10   4  12      389.55      620.88    112.28 o 
  -9   5  12      180.60      173.49     47.86 o 
  -8   5  12      248.28      216.03     48.98 o 
  -7   5  12      704.94      766.18     53.86 o 
  -6   5  12      123.97       99.92     28.58 o 
  -5   5  12     2016.11     1989.79     67.34 o 
  -4   5  12      359.57      375.99     36.87 o 
  -3   5  12     5776.57     5686.17    131.64 o 
  -2   5  12      668.72      674.80     38.97 o 
  -1   5  12      433.89      430.23     40.02 o 
   0   5  12     1615.27     1478.54     48.91 o 
   1   5  12      405.22      417.19     32.13 o 
   2   5  12      626.89      654.54     54.52 o 
   3   5  12     5730.25     5833.30    138.41 o 
   4   5  12      367.62      459.49     50.30 o 
   5   5  12     1959.53     2147.96    108.03 o 
   6   5  12       91.37       54.35     31.58 o 
   7   5  12      726.53      879.52     72.51 o 
   8   5  12      232.79      229.44     46.57 o 
   9   5  12      176.57      134.94     66.98 o 
  -9   6  12       47.87       87.04     42.41 o 
  -8   6  12     1230.58     1055.94     59.22 o 
  -7   6  12      213.19      187.68     36.00 o 
  -6   6  12     1516.25     1424.63     62.65 o 
  -5   6  12      167.99      131.96     29.97 o 
  -4   6  12      124.30       95.32     25.60 o 
  -3   6  12      821.75      769.93     54.96 o 
  -2   6  12     1996.84     1996.19     62.69 o 
  -1   6  12      128.80      144.97     28.07 o 
   0   6  12     3400.38     3493.86    106.48 o 
   1   6  12      129.82       92.20     31.91 o 
   2   6  12     2021.23     1923.47     78.68 o 
   3   6  12      837.81      808.33     55.61 o 
   4   6  12      134.87       73.43     32.78 o 
   5   6  12      159.86      139.44     43.42 o 
   6   6  12     1445.72     1485.42    120.07 o 
   7   6  12      234.19      189.22     45.34 o 
   8   6  12     1157.65     1371.64    117.10 o 
   9   6  12       50.84      135.09     66.30 o 
  -8   7  12       40.16       21.62     31.47 o 
  -7   7  12      290.52      280.06     47.08 o 
  -6   7  12      338.28      384.67     45.29 o 
  -5   7  12     1166.02     1098.76     55.14 o 
  -4   7  12     1073.66      997.26     51.76 o 
  -3   7  12     2606.93     2521.24     75.54 o 
  -2   7  12      785.68      781.88     44.18 o 
  -1   7  12      398.67      440.51     51.32 o 
   0   7  12     1142.25     1000.68     61.96 o 
   1   7  12      382.66      435.50     51.80 o 
   2   7  12      764.96      787.87     60.94 o 
   3   7  12     2578.75     2486.97     93.84 o 
   4   7  12     1001.94     1001.95     67.69 o 
   5   7  12     1142.03     1103.06     68.04 o 
   6   7  12      306.31      358.00     79.32 o 
   7   7  12      306.63      525.07     97.23 o 
   8   7  12       41.51       84.21     59.30 o 
  -7   8  12      777.57      800.44     66.54 o 
  -6   8  12      154.90      174.06     36.83 o 
  -5   8  12       81.56       13.17     26.27 o 
  -4   8  12      208.16      200.59     35.93 o 
  -3   8  12      408.28      476.78     59.15 o 
  -2   8  12      654.31      709.96     66.97 o 
  -1   8  12     2427.86     2504.58    154.65 o 
   0   8  12      421.10      445.16     75.67 o 
   1   8  12     2441.48     2391.84    137.65 o 
   2   8  12      662.20      694.79     62.84 o 
   3   8  12      412.86      461.36     53.41 o 
   4   8  12      222.57      235.93     67.28 o 
   5   8  12       96.34       73.53     49.67 o 
   6   8  12      153.51      247.90     72.77 o 
   7   8  12      796.25     1030.65    122.97 o 
  -6   9  12      339.12      403.48    130.76 o 
  -5   9  12      155.94      106.31     88.95 o 
  -4   9  12     1104.08     1147.94    140.05 o 
  -3   9  12      166.81       96.07     41.81 o 
  -2   9  12     1339.65     1256.16     76.31 o 
  -1   9  12      335.25      371.22     52.63 o 
   0   9  12       99.27       14.03     31.36 o 
   1   9  12      371.04      425.82     54.03 o 
   2   9  12     1357.96     1390.79     77.07 o 
   3   9  12      186.08      179.41     64.50 o 
   4   9  12     1072.14     1188.39    107.32 o 
   5   9  12      176.03      154.96     70.89 o 
   6   9  12      332.23      468.48     90.69 o 
  -5  10  12      176.49       41.58     60.32 o 
  -4  10  12       57.95       -7.37     36.03 o 
  -3  10  12      231.62      192.12     51.07 o 
  -2  10  12      293.04      278.19     68.71 o 
  -1  10  12      478.35      485.70     62.22 o 
   0  10  12      841.67      924.00    149.46 o 
   1  10  12      452.66      457.72     86.40 o 
   2  10  12      290.55      333.09     81.05 o 
   3  10  12      218.33      186.49     68.79 o 
   4  10  12       69.82       82.93     58.70 o 
   5  10  12      180.50      234.65     76.84 o 
  -3  11  12      451.96      469.67     67.56 o 
  -2  11  12      138.22      112.27     47.28 o 
  -1  11  12      103.89       37.70     54.03 o 
   0  11  12      241.85      170.08     67.28 o 
   1  11  12      105.87      169.40     64.95 o 
   2  11  12      151.95      284.47     83.16 o 
   3  11  12      450.40      599.95    102.20 o 
   1   0  13        1.91      -10.89     10.06 o 
   2   0  13     2196.39     2126.89     45.36 o 
   3   0  13      631.67      619.87     25.78 o 
   4   0  13     7417.26     7293.27    457.68 o 
   5   0  13      251.45      344.20     64.95 o 
   6   0  13     3050.96     3136.27    103.53 o 
   7   0  13      782.59      925.12     67.51 o 
   8   0  13       19.30       55.68     33.67 o 
   9   0  13      286.15      295.09     52.31 o 
  10   0  13      500.27      407.82     89.63 o 
 -10   1  13      363.85      495.63     94.49 o 
  -9   1  13      873.38     1031.18     84.30 o 
  -8   1  13      871.84      820.79     81.43 o 
  -7   1  13      896.62      946.20     77.48 o 
  -6   1  13      797.78      840.32     57.57 o 
  -5   1  13     1203.40     1209.98     63.93 o 
  -4   1  13      987.39      869.81     36.86 o 
  -3   1  13     1286.08     1206.86     42.29 o 
  -2   1  13     1475.87     1403.74     44.57 o 
  -1   1  13     7206.89     6972.98    142.72 o 
   0   1  13     1654.95     1566.97     38.03 o 
   1   1  13     7052.53     7040.41     88.30 o 
   2   1  13     1438.33     1343.32     33.78 o 
   3   1  13     1227.73     1240.04     58.70 o 
   4   1  13      964.29      957.44     44.21 o 
   5   1  13     1217.07     1250.02     51.84 o 
   6   1  13      803.09      866.45     51.42 o 
   7   1  13      908.73     1051.10     76.69 o 
   8   1  13      882.46      897.99     61.47 o 
   9   1  13      947.33     1095.42    172.42 o 
  10   1  13      346.38      355.17     61.95 o 
 -10   2  13       99.41      142.60     46.27 o 
  -9   2  13      290.21      279.83     52.17 o 
  -8   2  13       46.49       37.32     32.40 o 
  -7   2  13      390.70      408.94     52.92 o 
  -6   2  13      190.33      166.23     38.68 o 
  -5   2  13     4764.16     4640.09     93.77 o 
  -4   2  13      602.75      614.20     37.88 o 
  -3   2  13     4037.65     3940.75     81.05 o 
  -2   2  13     1266.42     1152.03     42.62 o 
  -1   2  13      761.92      700.84     33.80 o 
   0   2  13     2161.77     2112.80     44.44 o 
   1   2  13      726.47      700.59     25.42 o 
   2   2  13     1249.29     1133.71     42.42 o 
   3   2  13     4167.85     4206.74     85.52 o 
   4   2  13      609.60      669.48    101.82 o 
   5   2  13     4703.10     4768.85    142.86 o 
   6   2  13      236.14      250.47     34.24 o 
   7   2  13      395.94      344.30     50.33 o 
   8   2  13       60.46       31.53     32.30 o 
   9   2  13      301.54      355.57    113.90 o 
  10   2  13       98.36       64.47     42.99 o 
 -10   3  13      604.04      694.88    101.18 o 
  -9   3  13       38.93       27.34     34.46 o 
  -8   3  13     1363.03     1291.33     78.86 o 
  -7   3  13      204.82      200.40     43.53 o 
  -6   3  13     1421.64     1348.37     71.96 o 
  -5   3  13      317.48      308.83     32.90 o 
  -4   3  13        2.09       12.39     18.47 o 
  -3   3  13      542.96      513.61     37.58 o 
  -2   3  13     4338.83     4179.44     85.34 o 
  -1   3  13       71.70       79.79     20.87 o 
   0   3  13    10518.39    10928.97    239.02 o 
   1   3  13       74.05       60.05     13.67 o 
   2   3  13     4387.95     4245.07     84.04 o 
   3   3  13      480.56      483.21     34.41 o 
   4   3  13        1.41      -16.44     16.94 o 
   5   3  13      306.21      230.90     72.55 o 
   6   3  13     1446.98     1525.01     76.39 o 
   7   3  13      198.13      124.36     48.58 o 
   8   3  13     1362.58     1513.33    136.40 o 
   9   3  13       34.63       17.49     51.14 o 
  10   3  13      575.49      524.68     70.44 o 
  -9   4  13       31.31       -9.33     33.04 o 
  -8   4  13      302.94      237.37     48.91 o 
  -7   4  13      715.93      651.81    195.33 o 
  -6   4  13      745.28      697.67     47.06 o 
  -5   4  13     1881.53     1804.61     63.61 o 
  -4   4  13     1871.58     1824.15     61.21 o 
  -3   4  13     6233.48     6108.35    112.90 o 
  -2   4  13      917.26      880.91     41.89 o 
  -1   4  13     1584.27     1461.95     50.41 o 
   0   4  13      559.58      565.05     65.00 o 
   1   4  13     1610.72     1557.83     65.17 o 
   2   4  13      920.70      986.42     69.54 o 
   3   4  13     6290.08     6521.84    146.76 o 
   4   4  13     1888.42     2003.07    123.80 o 
   5   4  13     1847.80     1970.35    105.74 o 
   6   4  13      731.78      806.24     66.65 o 
   7   4  13      731.54      776.08     69.63 o 
   8   4  13      300.62      292.53     78.04 o 
   9   4  13       28.74       43.43     34.68 o 
  -9   5  13      862.20      983.71     91.89 o 
  -8   5  13      251.58      225.30     50.28 o 
  -7   5  13     1607.17     1560.93     65.63 o 
  -6   5  13      647.69      652.03     95.61 o 
  -5   5  13      120.52      102.15     26.87 o 
  -4   5  13      549.22      490.41     48.29 o 
  -3   5  13      760.85      813.88     45.54 o 
  -2   5  13      588.35      612.53     40.77 o 
  -1   5  13     5249.01     5151.63    100.04 o 
   0   5  13     1416.58     1305.45     48.40 o 
   1   5  13     5258.15     5184.69     95.61 o 
   2   5  13      632.75      649.18     88.88 o 
   3   5  13      781.25      866.59     97.20 o 
   4   5  13      543.66      604.84     57.07 o 
   5   5  13      100.18       61.57     33.72 o 
   6   5  13      645.06      604.89     62.16 o 
   7   5  13     1599.44     1480.48     79.61 o 
   8   5  13      248.02      214.31     48.36 o 
   9   5  13      883.46      966.18     83.74 o 
  -9   6  13       70.39       60.85     43.29 o 
  -8   6  13       52.44       31.00     38.92 o 
  -7   6  13      312.67      303.88     41.28 o 
  -6   6  13     1408.01     1470.68     64.69 o 
  -5   6  13      320.91      254.44     36.31 o 
  -4   6  13     2732.62     2680.74    109.12 o 
  -3   6  13       71.60       86.66     25.87 o 
  -2   6  13     1969.54     1903.59     65.90 o 
  -1   6  13      597.86      605.79     39.36 o 
   0   6  13        0.28       -6.45     24.46 o 
   1   6  13      640.58      683.73     59.38 o 
   2   6  13     1899.73     1817.04    153.83 o 
   3   6  13       80.53       96.17     32.83 o 
   4   6  13     2756.21     2756.85    101.08 o 
   5   6  13      344.89      355.58     49.27 o 
   6   6  13     1399.89     1439.90     78.40 o 
   7   6  13      329.55      417.17     61.11 o 
   8   6  13       47.89       30.25     58.85 o 
   9   6  13       68.65      -27.77     53.66 o 
  -8   7  13      540.41      583.16     57.54 o 
  -7   7  13     1015.64     1048.54     62.04 o 
  -6   7  13      295.98      365.96     55.87 o 
  -5   7  13      183.52      228.65     36.61 o 
  -4   7  13      421.78      446.41     84.12 o 
  -3   7  13      139.53      112.85     29.24 o 
  -2   7  13      683.77      700.24     81.50 o 
  -1   7  13     1155.15     1203.58     79.47 o 
   0   7  13      173.82      137.41     36.71 o 
   1   7  13     1184.48     1130.85     65.31 o 
   2   7  13      629.43      760.71     64.83 o 
   3   7  13      156.57      160.45     38.39 o 
   4   7  13      430.44      479.70     66.90 o 
   5   7  13      204.94      205.44     43.66 o 
   6   7  13      316.58      267.24     77.21 o 
   7   7  13     1031.48     1148.81    109.88 o 
   8   7  13      530.52      661.36    109.05 o 
  -7   8  13      179.32      191.18     39.87 o 
  -6   8  13      225.33      191.57     38.15 o 
  -5   8  13      896.45      964.94     73.31 o 
  -4   8  13      236.33      320.40    116.35 o 
  -3   8  13     1064.07     1105.83     72.09 o 
  -2   8  13      350.47      384.69     54.72 o 
  -1   8  13      576.08      588.26    113.11 o 
   0   8  13      337.34      275.46     46.65 o 
   1   8  13      595.39      556.85     58.91 o 
   2   8  13      360.73      394.12     58.29 o 
   3   8  13     1103.50     1098.35     69.42 o 
   4   8  13      235.62      290.06    103.52 o 
   5   8  13      917.76      978.65     97.83 o 
   6   8  13      238.60      240.45     80.38 o 
   7   8  13      167.14      140.66     68.48 o 
  -6   9  13      185.21      162.10     50.29 o 
  -5   9  13       39.50       16.35     36.80 o 
  -4   9  13        6.25      -38.86     31.43 o 
  -3   9  13      304.75      275.79     54.09 o 
  -2   9  13     1092.67     1205.26    104.23 o 
  -1   9  13      133.65       93.82     38.68 o 
   0   9  13     1455.28     1538.11     81.30 o 
   1   9  13      139.89      119.63     40.35 o 
   2   9  13     1077.44     1048.33     70.33 o 
   3   9  13      305.90      332.86     75.33 o 
   4   9  13        8.48       -3.39     45.53 o 
   5   9  13       42.85        1.88     56.59 o 
   6   9  13      191.60      276.80     85.87 o 
  -5  10  13      311.88      321.58     61.48 o 
  -4  10  13      430.44      420.67     67.31 o 
  -3  10  13      398.12      396.55     62.65 o 
  -2  10  13      440.17      323.80     56.96 o 
  -1  10  13      100.55       55.72     38.48 o 
   0  10  13       36.16       33.43     34.78 o 
   1  10  13      107.27       84.36     58.85 o 
   2  10  13      430.82      295.24     76.54 o 
   3  10  13      413.01      515.59     94.52 o 
   4  10  13      395.76      478.64     92.57 o 
   5  10  13      320.31      331.21     87.07 o 
  -2  11  13       81.53      103.16     46.31 o 
  -1  11  13      684.63      825.80    115.60 o 
   0  11  13        6.17      -11.06     44.10 o 
   1  11  13      690.41      539.14     94.30 o 
   2  11  13       82.72       34.54     57.65 o 
   0   0  14      748.16      801.67     41.21 o 
   1   0  14       91.67       87.35     16.04 o 
   2   0  14     1083.23     1101.58     34.16 o 
   3   0  14     2848.25     2746.42     79.26 o 
   4   0  14       13.35        0.33     18.06 o 
   5   0  14     5906.50     5824.59    258.10 o 
   6   0  14      140.66      195.91     52.34 o 
   7   0  14      976.63      999.59     72.44 o 
   8   0  14      817.02      973.69     79.40 o 
   9   0  14      305.12      406.20     59.59 o 
  10   0  14      330.63      203.80     73.75 o 
 -10   1  14      423.58      495.29     86.02 o 
  -9   1  14      308.14      319.63     55.26 o 
  -8   1  14     1791.97     1974.21    133.39 o 
  -7   1  14      738.37      823.17     70.01 o 
  -6   1  14     1273.72     1249.46    128.09 o 
  -5   1  14     1303.04     1292.37     67.77 o 
  -4   1  14      108.80       99.55     36.65 o 
  -3   1  14     1999.52     1887.71     53.67 o 
  -2   1  14     1755.54     1734.24     44.16 o 
  -1   1  14     1950.50     1874.93     53.54 o 
   0   1  14     4698.67     4518.01     69.51 o 
   1   1  14     1983.46     1981.88     43.61 o 
   2   1  14     1850.19     1905.32     56.07 o 
   3   1  14     1899.86     1830.68     57.27 o 
   4   1  14      111.98      110.90     24.68 o 
   5   1  14     1282.39     1277.95     53.76 o 
   6   1  14     1271.56     1274.68     56.35 o 
   7   1  14      711.21      809.34     56.57 o 
   8   1  14     1757.72     1894.50     93.93 o 
   9   1  14      266.44      326.53     60.32 o 
  10   1  14      412.09      495.21     78.15 o 
 -10   2  14      348.82      346.59     68.18 o 
  -9   2  14      265.52      304.97     55.25 o 
  -8   2  14      183.34      206.44     51.74 o 
  -7   2  14       25.50       72.93     34.72 o 
  -6   2  14     2085.21     2150.30     90.98 o 
  -5   2  14      492.20      602.85     88.95 o 
  -4   2  14     4198.86     4237.51    135.91 o 
  -3   2  14      455.21      432.57     41.83 o 
  -2   2  14     1515.78     1444.89     49.39 o 
  -1   2  14     3903.51     3827.70     84.19 o 
   0   2  14       27.01       17.70     12.84 o 
   1   2  14     3769.14     3758.54     60.98 o 
   2   2  14     1523.51     1467.58     50.41 o 
   3   2  14      468.01      455.80     45.01 o 
   4   2  14     4194.69     4335.87     92.90 o 
   5   2  14      490.09      547.27     80.21 o 
   6   2  14     2039.56     2150.84     90.81 o 
   7   2  14       17.54       -8.13     28.69 o 
   8   2  14      191.20      191.09     48.69 o 
   9   2  14      281.62      282.36     57.42 o 
  10   2  14      346.75      340.11     63.38 o 
  -9   3  14      729.44      653.77     72.77 o 
  -8   3  14       56.25       23.27     33.31 o 
  -7   3  14     1014.01     1040.65    135.84 o 
  -6   3  14      470.19      541.23     59.48 o 
  -5   3  14      661.90      674.24     60.83 o 
  -4   3  14      847.04      819.66     42.58 o 
  -3   3  14      569.33      577.11     38.75 o 
  -2   3  14      877.03      774.00     39.00 o 
  -1   3  14     4139.11     4195.69    111.91 o 
   0   3  14      147.40      159.57     24.32 o 
   1   3  14     3984.86     3938.88    126.72 o 
   2   3  14      825.39      794.09     38.92 o 
   3   3  14      493.53      520.80     37.01 o 
   4   3  14      762.88      826.30     43.82 o 
   5   3  14      627.70      579.93     56.59 o 
   6   3  14      465.16      532.47    129.89 o 
   7   3  14      974.26      960.42     66.40 o 
   8   3  14       49.34       34.33     34.37 o 
   9   3  14      742.44      762.70     77.24 o 
  -9   4  14      335.62      310.55     57.92 o 
  -8   4  14       13.37      -10.11     33.79 o 
  -7   4  14      482.34      590.02     65.95 o 
  -6   4  14      541.61      613.53     61.56 o 
  -5   4  14      754.04      799.22     60.14 o 
  -4   4  14     2283.44     2267.55     69.21 o 
  -3   4  14     1163.66     1060.33     47.98 o 
  -2   4  14     2713.30     2469.34     68.40 o 
  -1   4  14      348.93      380.70     34.30 o 
   0   4  14      748.25      759.29     38.55 o 
   1   4  14      325.75      332.39     32.02 o 
   2   4  14     2572.93     2605.15     67.31 o 
   3   4  14     1120.08     1161.98     64.64 o 
   4   4  14     2140.59     2186.36     86.88 o 
   5   4  14      744.88      743.27     59.12 o 
   6   4  14      521.03      562.89    121.43 o 
   7   4  14      495.81      582.98     63.68 o 
   8   4  14       15.01      -11.51     44.40 o 
   9   4  14      343.26      327.41     60.23 o 
  -9   5  14      107.81      110.87     47.27 o 
  -8   5  14      847.86      955.79     75.95 o 
  -7   5  14      144.88       94.78     59.90 o 
  -6   5  14      863.64      951.83     51.75 o 
  -5   5  14      523.58      570.64     49.29 o 
  -4   5  14       95.59       88.29     25.22 o 
  -3   5  14      621.59      634.94     66.24 o 
  -2   5  14     2474.06     2373.28     69.64 o 
  -1   5  14      840.47      779.70     42.46 o 
   0   5  14     3914.64     3760.90     83.46 o 
   1   5  14      852.41      902.02     88.20 o 
   2   5  14     2405.82     2377.83     88.52 o 
   3   5  14      650.88      808.85     66.97 o 
   4   5  14       85.81       83.42     33.14 o 
   5   5  14      522.72      498.77     56.43 o 
   6   5  14      870.62      956.90     67.04 o 
   7   5  14      157.45       97.51     37.56 o 
   8   5  14      826.42     1007.87     78.39 o 
   9   5  14      106.07       64.99     40.97 o 
  -8   6  14      315.77      444.70     70.59 o 
  -7   6  14      359.06      350.15     58.96 o 
  -6   6  14      181.21      217.43     37.75 o 
  -5   6  14      945.80      952.77     55.19 o 
  -4   6  14      289.10      291.06     50.95 o 
  -3   6  14     3431.52     3203.59     86.11 o 
  -2   6  14      787.74      783.06     46.99 o 
  -1   6  14      632.23      650.75     41.93 o 
   0   6  14      327.82      257.88     43.32 o 
   1   6  14      670.44      631.79     58.20 o 
   2   6  14      770.03      780.77     59.69 o 
   3   6  14     3476.35     3195.87    216.82 o 
   4   6  14      267.98      209.27     43.28 o 
   5   6  14      939.84      946.94     65.64 o 
   6   6  14      156.89      130.96     41.69 o 
   7   6  14      361.27      406.78     87.79 o 
   8   6  14      321.74       83.46     63.37 o 
  -8   7  14      281.73      314.82     71.53 o 
  -7   7  14      266.95      230.29     41.26 o 
  -6   7  14      550.86      535.01     51.90 o 
  -5   7  14      332.44      318.19     54.37 o 
  -4   7  14      190.77      113.21     41.43 o 
  -3   7  14      121.57      102.17     30.43 o 
  -2   7  14      795.95      859.64     64.36 o 
  -1   7  14      938.30      853.13     60.46 o 
   0   7  14     1805.82     1869.53     83.50 o 
   1   7  14      931.74      877.72     65.73 o 
   2   7  14      835.41      788.69     62.34 o 
   3   7  14      114.16      104.61     36.82 o 
   4   7  14      211.21      234.64     46.24 o 
   5   7  14      332.03      303.90     75.52 o 
   6   7  14      561.51      695.46    161.80 o 
   7   7  14      272.56      398.71     88.50 o 
   8   7  14      280.71      340.24     87.22 o 
  -7   8  14      199.23      205.42     43.22 o 
  -6   8  14      380.08      298.42     44.59 o 
  -5   8  14       81.19       61.26     28.46 o 
  -4   8  14     1071.45     1037.04     72.76 o 
  -3   8  14      396.98      400.62     57.84 o 
  -2   8  14      900.49     1011.81    167.94 o 
  -1   8  14      305.87      283.96     48.34 o 
   0   8  14       51.22       55.71     37.97 o 
   1   8  14      326.56      346.98     50.89 o 
   2   8  14      904.28      967.79     71.45 o 
   3   8  14      396.14      299.39     85.04 o 
   4   8  14     1049.45      999.46     74.17 o 
   5   8  14       81.82      157.14     63.67 o 
   6   8  14      370.32      319.17     82.71 o 
   7   8  14      202.62      255.35     82.41 o 
  -6   9  14      167.20      103.99     79.02 o 
  -5   9  14      140.52       89.93     44.38 o 
  -4   9  14      385.62      355.07     60.15 o 
  -3   9  14      116.33      151.65     47.72 o 
  -2   9  14      362.04      344.31     58.98 o 
  -1   9  14     1039.48     1025.72     70.87 o 
   0   9  14       32.09        8.23     32.69 o 
   1   9  14     1009.82      951.89     73.44 o 
   2   9  14      371.05      388.64     55.30 o 
   3   9  14      105.48       88.43     61.64 o 
   4   9  14      388.74      572.63     97.76 o 
   5   9  14      156.50       61.33     62.31 o 
   6   9  14      162.28      200.49     71.95 o 
  -4  10  14      244.20      212.85     77.97 o 
  -3  10  14      348.89      297.34    126.92 o 
  -2  10  14      279.10      324.76     59.71 o 
  -1  10  14      343.47      263.77     55.38 o 
   0  10  14       85.01       15.25     32.93 o 
   1  10  14      358.18      316.38     77.97 o 
   2  10  14      295.31      273.94     77.59 o 
   3  10  14      359.25      384.11     89.93 o 
   4  10  14      232.11      232.24     82.63 o 
  -1  11  14       55.82       31.08     54.86 o 
   0  11  14      463.96      466.07     88.50 o 
   1  11  14       48.05       16.18     54.19 o 
   1   0  15     8964.17     9110.35    111.61 o 
   2   0  15      104.11      123.72     19.00 o 
   3   0  15     2512.25     2390.72     90.91 o 
   4   0  15      309.30      244.92     32.02 o 
   5   0  15      241.67      269.98     35.21 o 
   6   0  15       35.69       43.70     30.51 o 
   7   0  15      657.11      816.65    118.57 o 
   8   0  15        6.75        9.56     35.49 o 
   9   0  15     1480.83     1401.60    123.57 o 
  10   0  15       19.04       70.14     64.95 o 
 -10   1  15      173.84      262.93     58.22 o 
  -9   1  15       33.01      -32.77     32.49 o 
  -8   1  15       12.90        5.53     32.70 o 
  -7   1  15      385.67      448.40     57.30 o 
  -6   1  15     1933.18     2000.18     89.12 o 
  -5   1  15     1143.67     1201.54     68.14 o 
  -4   1  15     3243.49     3075.20    101.14 o 
  -3   1  15     1090.03      986.12     58.45 o 
  -2   1  15     2242.97     2245.79     51.55 o 
  -1   1  15      371.70      348.43     34.24 o 
   0   1  15      595.75      616.91     28.79 o 
   1   1  15      392.16      414.10     27.16 o 
   2   1  15     2318.13     2306.74     63.63 o 
   3   1  15     1073.24      976.84     44.48 o 
   4   1  15     3329.44     3287.14     82.55 o 
   5   1  15     1088.08     1137.88     52.01 o 
   6   1  15     1987.61     2119.10     72.72 o 
   7   1  15      390.16      498.60     48.28 o 
   8   1  15        9.00        3.73     31.49 o 
   9   1  15       28.25        4.94     33.62 o 
  10   1  15      170.45      251.10     58.99 o 
  -9   2  15      221.96      217.10     51.95 o 
  -8   2  15      848.35      984.04    131.74 o 
  -7   2  15       57.32       16.62     31.88 o 
  -6   2  15      868.39      839.44     60.71 o 
  -5   2  15      230.85      182.85     42.32 o 
  -4   2  15      479.39      473.60     51.08 o 
  -3   2  15     1644.31     1486.54     67.43 o 
  -2   2  15      887.32      869.51     40.65 o 
  -1   2  15     2222.18     2174.54     55.37 o 
   0   2  15     5622.90     5520.02     81.48 o 
   1   2  15     2185.50     2200.90     62.20 o 
   2   2  15      884.74      945.14     42.77 o 
   3   2  15     1623.90     1675.85     56.86 o 
   4   2  15      447.94      477.21     40.04 o 
   5   2  15      224.52      251.85     47.94 o 
   6   2  15      864.14      922.72     83.23 o 
   7   2  15       53.76       58.39     36.42 o 
   8   2  15      889.33     1065.82    127.64 o 
   9   2  15      233.09      164.34     49.49 o 
  -9   3  15        0.10      -47.44     32.40 o 
  -8   3  15      118.39      135.48     44.93 o 
  -7   3  15      379.63      368.53     75.11 o 
  -6   3  15       77.89       59.26     50.31 o 
  -5   3  15     2070.03     2036.90     88.69 o 
  -4   3  15      135.19      101.78     24.75 o 
  -3   3  15     3332.38     3181.37     78.75 o 
  -2   3  15      243.62      186.69     28.03 o 
  -1   3  15     1025.20      984.29     43.81 o 
   0   3  15      570.14      598.66     39.99 o 
   1   3  15     1035.92     1046.20     49.02 o 
   2   3  15      268.51      243.88     30.31 o 
   3   3  15     3268.08     3350.71     94.95 o 
   4   3  15      146.31      134.07     26.18 o 
   5   3  15     2015.37     2006.69     86.14 o 
   6   3  15       69.83       70.63     30.64 o 
   7   3  15      412.68      357.66     55.52 o 
   8   3  15      109.14       60.50     38.28 o 
   9   3  15        1.31      -30.96     33.31 o 
  -9   4  15      403.09      442.13     83.20 o 
  -8   4  15      928.58      935.21     82.56 o 
  -7   4  15      250.44      309.68     52.47 o 
  -6   4  15      662.24      686.90     66.87 o 
  -5   4  15       68.82       75.76     25.30 o 
  -4   4  15      206.87      203.69     31.97 o 
  -3   4  15      178.55      145.68     49.87 o 
  -2   4  15     1735.30     1768.78     60.01 o 
  -1   4  15     2006.28     1979.13     63.86 o 
   0   4  15     2449.64     2578.24     69.16 o 
   1   4  15     2012.27     1974.79     60.58 o 
   2   4  15     1706.64     1753.29     57.67 o 
   3   4  15      150.11      119.44     40.26 o 
   4   4  15      211.88      175.61     39.59 o 
   5   4  15       58.17       57.76     30.80 o 
   6   4  15      614.42      663.36     65.44 o 
   7   4  15      258.57      282.20     51.27 o 
   8   4  15      903.63      901.69     81.90 o 
   9   4  15      397.65      546.82    123.99 o 
  -8   5  15       98.73      109.95     42.67 o 
  -7   5  15      100.37      146.43     43.36 o 
  -6   5  15     1369.57     1349.56     79.72 o 
  -5   5  15       45.53       27.13     24.76 o 
  -4   5  15     2424.87     2356.30     75.03 o 
  -3   5  15       25.54       22.75     21.41 o 
  -2   5  15     1427.06     1386.70     56.46 o 
  -1   5  15      226.44      192.88     30.07 o 
   0   5  15       71.88       69.55     22.89 o 
   1   5  15      204.49      169.01     39.66 o 
   2   5  15     1448.54     1391.98    113.98 o 
   3   5  15       30.91       -7.14     26.56 o 
   4   5  15     2506.71     2499.23     97.38 o 
   5   5  15       35.53       -7.91     27.09 o 
   6   5  15     1362.67     1494.27     81.71 o 
   7   5  15      118.70      112.23     46.40 o 
   8   5  15       92.94       68.46     41.00 o 
  -8   6  15       46.83        0.63     38.61 o 
  -7   6  15     1540.35     1597.49     90.28 o 
  -6   6  15       86.13       43.96     29.28 o 
  -5   6  15      129.46      120.49     31.21 o 
  -4   6  15      153.98      106.78     30.62 o 
  -3   6  15      367.62      384.92     41.52 o 
  -2   6  15      527.46      550.81     61.30 o 
  -1   6  15      816.31      858.94     73.38 o 
   0   6  15      119.68      132.24     35.12 o 
   1   6  15      753.82      732.59     63.84 o 
   2   6  15      544.40      545.75     57.09 o 
   3   6  15      377.22      415.49     54.04 o 
   4   6  15      151.32      138.92     39.49 o 
   5   6  15      153.17      155.68     42.34 o 
   6   6  15       94.21       67.37     40.49 o 
   7   6  15     1561.28     1696.52     91.19 o 
   8   6  15       48.74       10.76     54.49 o 
  -7   7  15      224.19      286.99     57.58 o 
  -6   7  15      486.43      610.45     66.37 o 
  -5   7  15      988.39     1033.45     59.55 o 
  -4   7  15     1387.56     1370.01     63.69 o 
  -3   7  15      439.97      400.36     42.61 o 
  -2   7  15      726.01      695.60     66.48 o 
  -1   7  15      320.91      320.87     49.39 o 
   0   7  15      263.89      237.57     46.22 o 
   1   7  15      326.76      302.66     51.03 o 
   2   7  15      726.94      715.96     80.22 o 
   3   7  15      393.35      370.51    106.49 o 
   4   7  15     1332.95     1379.79     79.67 o 
   5   7  15      987.54     1090.14     78.79 o 
   6   7  15      492.68      432.25     81.05 o 
   7   7  15      218.45      194.92     81.05 o 
  -6   8  15      357.81      350.72     47.06 o 
  -5   8  15       19.81       -7.33     48.13 o 
  -4   8  15      138.04      109.28     42.82 o 
  -3   8  15      132.62       58.95     37.10 o 
  -2   8  15     1693.90     1688.22    303.21 o 
  -1   8  15      132.62      146.60     42.72 o 
   0   8  15     1312.23     1273.80    107.69 o 
   1   8  15      129.73       59.19     39.15 o 
   2   8  15     1669.52     1748.78     88.30 o 
   3   8  15      137.97      143.33     43.11 o 
   4   8  15      140.69      105.41     41.81 o 
   5   8  15       26.72        8.28     49.44 o 
   6   8  15      346.41      336.70     88.43 o 
  -5   9  15      816.12      715.96     79.57 o 
  -4   9  15       53.64        7.49     37.98 o 
  -3   9  15      821.26     1034.51     88.10 o 
  -2   9  15       11.06      -27.79     31.26 o 
  -1   9  15      174.02       92.04     45.46 o 
   0   9  15       16.07        0.19     33.05 o 
   1   9  15      192.23      210.98     48.19 o 
   2   9  15        7.79      -27.37     29.67 o 
   3   9  15      849.10      966.98    121.84 o 
   4   9  15       50.94       90.76     61.33 o 
   5   9  15      815.59     1068.73    134.64 o 
  -3  10  15      181.12       91.77     45.09 o 
  -2  10  15      356.06      322.03     66.45 o 
  -1  10  15      363.81      283.46     54.32 o 
   0  10  15      399.37      352.17     69.12 o 
   1  10  15      378.42      493.82     65.28 o 
   2  10  15      346.14      233.37     73.15 o 
   3  10  15      178.47      206.66     72.32 o 
   0   0  16     5928.79     5615.62    217.12 o 
   1   0  16      141.89      204.88     38.36 o 
   2   0  16     2214.79     2205.23     64.11 o 
   3   0  16      642.44      671.38     42.81 o 
   4   0  16        0.45      -20.49     18.84 o 
   5   0  16     2309.83     2193.20    134.32 o 
   6   0  16      146.27      167.80     33.60 o 
   7   0  16      619.81      647.54     55.33 o 
   8   0  16     1216.85     1383.31     68.95 o 
   9   0  16        8.14       17.16     41.02 o 
  -9   1  16      130.20      114.63     44.60 o 
  -8   1  16      795.00      782.03    180.88 o 
  -7   1  16      675.82      718.30     71.59 o 
  -6   1  16      480.64      468.13     59.68 o 
  -5   1  16     2248.08     2290.06     93.39 o 
  -4   1  16      771.18      778.45     67.62 o 
  -3   1  16     1330.68     1268.32     51.37 o 
  -2   1  16     1444.19     1411.51     47.58 o 
  -1   1  16     1419.37     1399.52     41.33 o 
   0   1  16     1024.80     1017.63     35.62 o 
   1   1  16     1414.70     1436.60     51.38 o 
   2   1  16     1430.58     1333.44     50.60 o 
   3   1  16     1321.68     1441.48    112.18 o 
   4   1  16      792.82      764.86     43.43 o 
   5   1  16     2253.06     2301.66     74.25 o 
   6   1  16      472.58      505.45     48.92 o 
   7   1  16      714.89      798.31    132.00 o 
   8   1  16      769.51      784.62    159.24 o 
   9   1  16      144.12      194.00     57.05 o 
  -9   2  16      517.99      651.47     76.67 o 
  -8   2  16      486.98      498.63     66.21 o 
  -7   2  16      556.00      576.31     63.85 o 
  -6   2  16      463.33      468.74     57.28 o 
  -5   2  16      510.91      567.51    114.62 o 
  -4   2  16      602.30      555.60    139.08 o 
  -3   2  16      207.94      223.65     30.07 o 
  -2   2  16     1053.27     1041.49     45.76 o 
  -1   2  16     2359.87     2279.90     72.99 o 
   0   2  16      707.35      755.75     32.03 o 
   1   2  16     2308.64     2343.95     70.30 o 
   2   2  16     1036.29     1092.48     47.19 o 
   3   2  16      212.20      258.03     31.43 o 
   4   2  16      644.15      743.34     45.92 o 
   5   2  16      482.39      515.93     45.29 o 
   6   2  16      446.37      410.49     54.77 o 
   7   2  16      526.74      593.72     66.17 o 
   8   2  16      461.63      481.08     66.07 o 
   9   2  16      490.43      653.07     78.52 o 
  -9   3  16      286.71      404.29     74.28 o 
  -8   3  16       87.14       33.90     39.45 o 
  -7   3  16      100.49       88.89     40.28 o 
  -6   3  16      704.01      778.89     71.88 o 
  -5   3  16       59.17       24.78     30.46 o 
  -4   3  16     1790.76     1669.65    125.83 o 
  -3   3  16      179.07      134.34     35.30 o 
  -2   3  16      594.48      643.06     48.78 o 
  -1   3  16      883.69      864.23     42.28 o 
   0   3  16       23.86      -14.96     16.96 o 
   1   3  16      782.79      729.54     41.31 o 
   2   3  16      547.34      617.75     40.52 o 
   3   3  16      186.12      196.11     30.10 o 
   4   3  16     1690.61     1723.13     79.02 o 
   5   3  16       73.38       57.33     33.42 o 
   6   3  16      705.78      822.32     70.91 o 
   7   3  16      107.90       38.92     35.76 o 
   8   3  16       95.25       89.22     41.62 o 
   9   3  16      304.90      364.31     74.73 o 
  -9   4  16      291.69      388.38     74.62 o 
  -8   4  16      167.32      168.67     49.66 o 
  -7   4  16      711.37      665.38     72.09 o 
  -6   4  16      511.67      552.38     64.76 o 
  -5   4  16      181.79      161.51     41.71 o 
  -4   4  16      427.83      379.42     39.55 o 
  -3   4  16      360.03      334.30     58.54 o 
  -2   4  16      582.33      631.86     50.80 o 
  -1   4  16      605.62      597.84     41.10 o 
   0   4  16     2219.91     2092.25     64.36 o 
   1   4  16      504.15      561.01     41.60 o 
   2   4  16      596.02      628.13     60.12 o 
   3   4  16      376.83      360.24     56.67 o 
   4   4  16      407.36      442.02     53.85 o 
   5   4  16      200.44      189.39     42.01 o 
   6   4  16      511.76      627.79    110.93 o 
   7   4  16      684.82      760.77    225.25 o 
   8   4  16      162.01      182.11     48.67 o 
   9   4  16      301.88      444.09     97.31 o 
  -8   5  16      379.03      403.67     83.76 o 
  -7   5  16      291.46      253.37     54.33 o 
  -6   5  16      104.52       43.43     37.04 o 
  -5   5  16      696.20      705.68     65.76 o 
  -4   5  16      150.69      147.19     30.71 o 
  -3   5  16     2000.39     1890.08     67.55 o 
  -2   5  16     1062.92     1047.06     50.56 o 
  -1   5  16       55.18       20.69     22.36 o 
   0   5  16      897.67      952.53     45.48 o 
   1   5  16       89.27       24.56     29.42 o 
   2   5  16     1166.54     1036.27     63.35 o 
   3   5  16     1925.77     1958.92    143.25 o 
   4   5  16      143.61      118.73     43.08 o 
   5   5  16      636.98      844.54     73.68 o 
   6   5  16      101.67      142.18     44.77 o 
   7   5  16      304.15      420.03     61.90 o 
   8   5  16      380.84      324.34     67.24 o 
  -7   6  16      189.60      203.02     50.75 o 
  -6   6  16      437.53      459.08     76.35 o 
  -5   6  16      934.63     1032.95     59.34 o 
  -4   6  16      226.40      194.83     34.50 o 
  -3   6  16      161.61      143.15     30.58 o 
  -2   6  16      969.88      910.79     49.30 o 
  -1   6  16      303.69      244.79     47.28 o 
   0   6  16     1309.34     1347.74     73.76 o 
   1   6  16      275.67      300.35     48.41 o 
   2   6  16      933.64      900.86     62.35 o 
   3   6  16      190.53      238.29     51.78 o 
   4   6  16      228.66      262.78     50.58 o 
   5   6  16      969.83      972.23     74.10 o 
   6   6  16      443.93      486.22     65.21 o 
   7   6  16      189.23      125.18     70.33 o 
  -7   7  16      218.14      231.87     52.83 o 
  -6   7  16      545.65      640.22     57.73 o 
  -5   7  16      354.77      453.37     49.25 o 
  -4   7  16      999.67      959.27     70.98 o 
  -3   7  16      967.47     1003.72     75.59 o 
  -2   7  16      754.51      860.29    125.87 o 
  -1   7  16      272.59      227.65     47.65 o 
   0   7  16      437.12      538.17     88.69 o 
   1   7  16      294.38      263.95     49.75 o 
   2   7  16      778.95      882.41     68.39 o 
   3   7  16     1017.95      960.07     73.26 o 
   4   7  16      978.66      989.71    100.32 o 
   5   7  16      373.91      386.32     58.21 o 
   6   7  16      543.63      627.09     72.81 o 
   7   7  16      214.49      238.49     81.96 o 
  -6   8  16      188.73      169.13     40.30 o 
  -5   8  16       14.07       34.01     39.72 o 
  -4   8  16      463.16      384.35    140.36 o 
  -3   8  16      529.40      663.53    110.82 o 
  -2   8  16      340.65      324.73     63.52 o 
  -1   8  16     1300.22     1204.85     77.44 o 
   0   8  16      100.50      114.55     39.59 o 
   1   8  16     1300.68     1327.52     80.83 o 
   2   8  16      330.95      475.18     90.69 o 
   3   8  16      527.11      492.53     61.76 o 
   4   8  16      467.44      406.75     60.55 o 
   5   8  16       16.66        5.27     54.64 o 
   6   8  16      199.94      195.74     76.69 o 
  -4   9  16      499.80      608.52     76.24 o 
  -3   9  16       85.33       41.53     40.79 o 
  -2   9  16      370.02      390.23     60.54 o 
  -1   9  16      334.48      359.98     57.94 o 
   0   9  16       15.62      -21.91     30.69 o 
   1   9  16      344.61      308.98     89.93 o 
   2   9  16      352.19      342.42    114.43 o 
   3   9  16       85.06       96.45     40.90 o 
   4   9  16      479.09      551.19    100.54 o 
  -2  10  16      222.63      136.74     65.02 o 
  -1  10  16      245.35      216.72     54.37 o 
   0  10  16      185.81      156.59     71.80 o 
   1  10  16      238.53      218.74     51.98 o 
   2  10  16      231.64      246.84     82.48 o 
   1   0  17      326.91      320.88     33.72 o 
   2   0  17     1654.28     1720.78     58.77 o 
   3   0  17       40.99       39.41     22.10 o 
   4   0  17     3860.59     3724.42     92.99 o 
   5   0  17       59.23       26.09     25.40 o 
   6   0  17     1354.08     1429.06     63.70 o 
   7   0  17        0.10      -36.85     24.57 o 
   8   0  17       23.67       -3.11     27.41 o 
   9   0  17        1.24       29.18     40.90 o 
  -9   1  17      636.66      699.87     78.20 o 
  -8   1  17      481.10      501.33    153.79 o 
  -7   1  17      660.09      744.88    188.03 o 
  -6   1  17       86.52      120.80     41.19 o 
  -5   1  17      130.88      106.15     35.85 o 
  -4   1  17      100.96       68.97     26.26 o 
  -3   1  17      864.02      824.64     43.61 o 
  -2   1  17      693.51      648.32     41.80 o 
  -1   1  17     5186.52     4957.32     81.38 o 
   0   1  17     1238.77     1256.75     40.37 o 
   1   1  17     5210.89     5246.65    102.80 o 
   2   1  17      681.87      723.11     44.02 o 
   3   1  17      847.33      861.59     45.05 o 
   4   1  17       88.77       64.55     25.61 o 
   5   1  17      149.76      172.76     31.96 o 
   6   1  17       76.91       17.71     23.27 o 
   7   1  17      688.18      801.20     76.26 o 
   8   1  17      526.65      603.03     71.19 o 
   9   1  17      640.98      603.19     76.07 o 
  -9   2  17       34.07       43.58     44.28 o 
  -8   2  17       17.23      -41.58     29.75 o 
  -7   2  17      386.20      382.06     58.06 o 
  -6   2  17      134.91      135.58     40.30 o 
  -5   2  17     2461.89     2500.98    101.12 o 
  -4   2  17     1122.73     1049.91     65.98 o 
  -3   2  17     1834.71     1741.04     79.11 o 
  -2   2  17      962.35      933.93     37.48 o 
  -1   2  17      487.32      495.29     32.60 o 
   0   2  17      246.35      216.23     30.57 o 
   1   2  17      493.81      566.25     62.28 o 
   2   2  17     1007.42      973.99     46.27 o 
   3   2  17     1971.74     1911.96     64.16 o 
   4   2  17     1114.42     1090.08     51.68 o 
   5   2  17     2533.20     2658.83     80.82 o 
   6   2  17      124.04       85.78     37.43 o 
   7   2  17      407.86      360.24     89.67 o 
   8   2  17       12.85      -42.62     31.07 o 
   9   2  17       38.92       26.48     40.80 o 
  -8   3  17      859.87     1068.88     92.13 o 
  -7   3  17      103.57       44.07     63.07 o 
  -6   3  17      695.05      852.18    175.20 o 
  -5   3  17       13.33      -20.91     33.98 o 
  -4   3  17        9.15       13.59     26.51 o 
  -3   3  17       27.26       19.83     20.90 o 
  -2   3  17     1505.48     1481.19     55.75 o 
  -1   3  17       51.96       33.26     23.73 o 
   0   3  17     3432.95     3469.30     84.03 o 
   1   3  17       59.55       24.15     20.79 o 
   2   3  17     1654.43     1620.00     58.75 o 
   3   3  17       20.90       -7.01     20.56 o 
   4   3  17        9.95      -19.71     26.67 o 
   5   3  17       17.19      -14.43     31.87 o 
   6   3  17      720.30      895.53    109.58 o 
   7   3  17      105.86       66.15     37.88 o 
   8   3  17      845.94      959.08     87.14 o 
  -8   4  17       38.33       15.46     40.57 o 
  -7   4  17      123.37      129.02     45.52 o 
  -6   4  17      503.87      557.65     66.35 o 
  -5   4  17      736.79      730.95    132.00 o 
  -4   4  17      939.62      896.77     62.95 o 
  -3   4  17     1268.71     1257.21     54.78 o 
  -2   4  17      331.60      300.22     36.85 o 
  -1   4  17      151.41      127.84     26.72 o 
   0   4  17      131.33      166.33     28.22 o 
   1   4  17      166.22      153.82     29.35 o 
   2   4  17      311.98      232.12     42.17 o 
   3   4  17     1354.12     1319.08     71.81 o 
   4   4  17     1022.80      989.18     82.07 o 
   5   4  17      745.89      711.97     68.79 o 
   6   4  17      509.50      566.25     67.61 o 
   7   4  17      138.00      117.48     40.70 o 
   8   4  17       38.71       58.70     42.44 o 
  -8   5  17      140.58      143.66     52.39 o 
  -7   5  17      988.24     1079.24    144.76 o 
  -6   5  17      203.32      207.02     49.45 o 
  -5   5  17       92.64      107.49     65.17 o 
  -4   5  17       33.41       -1.05     22.83 o 
  -3   5  17      382.87      366.15     41.14 o 
  -2   5  17      109.44       71.41     33.81 o 
  -1   5  17     1690.26     1638.23     61.15 o 
   0   5  17      131.76      177.12     29.97 o 
   1   5  17     1684.81     1676.82     79.28 o 
   2   5  17       98.23       64.70     32.62 o 
   3   5  17      400.57      378.25     52.52 o 
   4   5  17       25.92        8.06     31.99 o 
   5   5  17      101.27       69.31     40.11 o 
   6   5  17      209.97      186.81     47.59 o 
   7   5  17      992.08     1152.85    125.68 o 
   8   5  17      134.43       94.55     45.87 o 
  -7   6  17      145.93      168.46     50.41 o 
  -6   6  17      669.65      835.43     79.59 o 
  -5   6  17      131.69       87.00     31.67 o 
  -4   6  17     1775.65     1732.89     70.29 o 
  -3   6  17       80.91       31.08     27.73 o 
  -2   6  17     1362.79     1505.11     61.67 o 
  -1   6  17       15.63      -13.97     29.51 o 
   0   6  17      303.45      357.11     51.16 o 
   1   6  17       16.87       13.01     30.76 o 
   2   6  17     1314.86     1261.46     74.06 o 
   3   6  17       76.11       40.05     34.30 o 
   4   6  17     1731.29     1775.86     90.04 o 
   5   6  17      138.61       97.59     40.07 o 
   6   6  17      655.08      763.83     76.46 o 
   7   6  17      142.43      130.57     46.02 o 
  -6   7  17      178.40      221.52     54.20 o 
  -5   7  17      125.92       47.67     43.36 o 
  -4   7  17       35.73       56.27     30.36 o 
  -3   7  17      245.57      263.93     84.59 o 
  -2   7  17      639.09      676.93     69.50 o 
  -1   7  17      741.95      826.29     96.82 o 
   0   7  17      971.35     1008.67     79.95 o 
   1   7  17      744.69      796.80     74.55 o 
   2   7  17      684.70      837.16     75.75 o 
   3   7  17      263.99      176.50     45.96 o 
   4   7  17       40.75       28.61     36.09 o 
   5   7  17      123.20      114.42     48.65 o 
   6   7  17      177.51      175.55     49.29 o 
  -5   8  17      905.16      908.33     88.18 o 
  -4   8  17      162.20      187.00     91.48 o 
  -3   8  17      882.44      842.64     80.09 o 
  -2   8  17      176.88      107.27     43.24 o 
  -1   8  17      179.97      136.45     44.62 o 
   0   8  17        0.26      -13.77     33.53 o 
   1   8  17      165.66      205.36     49.43 o 
   2   8  17      184.91      157.51     81.20 o 
   3   8  17      883.58     1094.42     88.64 o 
   4   8  17      151.06      145.19     45.87 o 
   5   8  17      929.62      978.62     87.07 o 
  -4   9  17       37.63       16.44     53.32 o 
  -3   9  17       80.93       26.32     39.63 o 
  -2   9  17      631.93      555.16    117.74 o 
  -1   9  17       23.50        4.98     36.20 o 
   0   9  17      956.02      839.20     79.39 o 
   1   9  17       30.88       27.02     35.70 o 
   2   9  17      617.21      565.27     68.67 o 
   3   9  17       82.05       53.70     39.66 o 
   4   9  17       38.23        3.01     54.11 o 
  -1  10  17       27.94      -21.94     36.24 o 
   0  10  17       48.28       17.79     40.19 o 
   1  10  17       30.52       31.40     37.95 o 
   0   0  18      735.88      751.77     73.53 o 
   1   0  18      625.23      617.15     40.97 o 
   2   0  18      845.44      815.31     43.86 o 
   3   0  18     1156.92     1215.46     79.44 o 
   4   0  18       37.88       32.23     23.69 o 
   5   0  18     1484.20     1472.51     83.43 o 
   6   0  18      705.52      713.59     65.47 o 
   7   0  18      198.01      241.17     42.72 o 
   8   0  18      839.99      891.43    130.32 o 
  -8   1  18      536.11      553.99     71.08 o 
  -7   1  18      187.19      141.24     43.81 o 
  -6   1  18      494.29      578.56     65.15 o 
  -5   1  18      900.58      953.11     55.26 o 
  -4   1  18      526.16      545.39     45.73 o 
  -3   1  18      916.29      805.16     45.22 o 
  -2   1  18      791.63      794.05     44.49 o 
  -1   1  18      478.55      614.23     42.83 o 
   0   1  18     1783.57     1781.93     59.55 o 
   1   1  18      516.47      636.25     39.88 o 
   2   1  18      828.67      818.50     43.67 o 
   3   1  18      956.46      910.70     47.05 o 
   4   1  18      506.57      538.96     45.94 o 
   5   1  18      907.65      849.05     52.14 o 
   6   1  18      532.50      511.98     49.92 o 
   7   1  18      202.52      212.25     51.12 o 
   8   1  18      503.45      488.29     76.24 o 
  -8   2  18      140.95      143.37     47.45 o 
  -7   2  18      381.28      507.63    132.72 o 
  -6   2  18      763.77      830.64     78.61 o 
  -5   2  18      586.81      625.21     64.48 o 
  -4   2  18     1316.93     1415.87     76.67 o 
  -3   2  18      272.78      310.01     43.13 o 
  -2   2  18      645.37      688.81     63.69 o 
  -1   2  18     1598.84     1426.16     54.57 o 
   0   2  18      653.87      657.80     43.46 o 
   1   2  18     1547.08     1603.28     59.00 o 
   2   2  18      607.22      608.12     66.00 o 
   3   2  18      278.44      328.39     55.87 o 
   4   2  18     1355.94     1356.98     58.45 o 
   5   2  18      584.22      668.89     65.96 o 
   6   2  18      758.81      792.84     73.46 o 
   7   2  18      408.32      492.86     64.08 o 
   8   2  18      127.99      154.59     50.33 o 
  -8   3  18       19.34       12.65     39.07 o 
  -7   3  18      824.40     1075.25     88.36 o 
  -6   3  18      361.11      342.27     57.43 o 
  -5   3  18       74.06       43.10     36.98 o 
  -4   3  18     1055.35     1063.67     69.11 o 
  -3   3  18      540.42      554.60    112.96 o 
  -2   3  18      723.73      701.53     48.77 o 
  -1   3  18     1567.55     1490.09     57.51 o 
   0   3  18      627.58      659.85     52.60 o 
   1   3  18     1591.00     1474.60     57.13 o 
   2   3  18      676.38      727.15     47.01 o 
   3   3  18      563.32      603.54     80.28 o 
   4   3  18     1055.86     1050.10     67.65 o 
   5   3  18       88.69       87.42     38.07 o 
   6   3  18      350.49      302.36     61.26 o 
   7   3  18      802.14     1020.48    226.00 o 
   8   3  18       15.53       -4.50     37.17 o 
  -8   4  18      120.49       98.44     48.51 o 
  -7   4  18      358.59      409.71     88.77 o 
  -6   4  18      229.78      214.82     52.08 o 
  -5   4  18      369.81      363.96     55.57 o 
  -4   4  18      597.13      821.88     75.14 o 
  -3   4  18      772.53      783.74     48.46 o 
  -2   4  18      640.33      750.09     49.66 o 
  -1   4  18      957.50      958.45     50.61 o 
   0   4  18      691.21      678.18     65.98 o 
   1   4  18      917.11      857.97     46.39 o 
   2   4  18      698.93      677.78     63.53 o 
   3   4  18      753.50      763.54     68.49 o 
   4   4  18      603.64      689.91     68.61 o 
   5   4  18      355.08      317.56     89.48 o 
   6   4  18      225.48      330.90    122.18 o 
   7   4  18      367.44      438.67     63.99 o 
   8   4  18      120.27       81.68     46.35 o 
  -7   5  18      197.35      163.41     50.54 o 
  -6   5  18      297.57      323.94     56.62 o 
  -5   5  18      702.99      754.38     73.36 o 
  -4   5  18      103.97      106.61     39.96 o 
  -3   5  18      839.52      751.80     77.49 o 
  -2   5  18      563.88      627.11     67.03 o 
  -1   5  18      291.49      328.99     38.64 o 
   0   5  18     1055.19     1034.52     72.70 o 
   1   5  18      289.88      355.34     51.71 o 
   2   5  18      577.18      554.50     60.71 o 
   3   5  18      853.88      847.87     74.03 o 
   4   5  18      101.84       65.58     36.63 o 
   5   5  18      722.21      747.11     74.25 o 
   6   5  18      289.42      227.81     51.63 o 
   7   5  18      209.36      243.47     87.26 o 
  -7   6  18      154.47      209.03     54.19 o 
  -6   6  18      153.28       84.12     81.24 o 
  -5   6  18      514.25      467.43     63.88 o 
  -4   6  18       33.50       24.63     28.45 o 
  -3   6  18     1305.43     1264.53     61.19 o 
  -2   6  18      431.24      423.58     62.16 o 
  -1   6  18      128.65       52.89     36.27 o 
   0   6  18      913.69      936.18     69.39 o 
   1   6  18      133.01      122.74     51.59 o 
   2   6  18      446.84      548.22     84.18 o 
   3   6  18     1318.43     1313.53     78.32 o 
   4   6  18       34.10        6.93     33.83 o 
   5   6  18      519.10      686.75     73.66 o 
   6   6  18      146.73      136.76     45.49 o 
   7   6  18      166.09      144.70     51.31 o 
  -6   7  18      172.99      124.80     50.41 o 
  -5   7  18      259.13      211.94     52.58 o 
  -4   7  18      142.36       67.99     40.34 o 
  -3   7  18      497.75      526.44    133.17 o 
  -2   7  18      394.02      405.47    114.77 o 
  -1   7  18      859.19      937.16     81.73 o 
   0   7  18      430.69      538.00     65.48 o 
   1   7  18      893.65      947.57    160.60 o 
   2   7  18      391.37      462.70    191.46 o 
   3   7  18      490.65      538.67     66.97 o 
   4   7  18      162.25      152.78     47.63 o 
   5   7  18      257.41      264.06     56.75 o 
   6   7  18      176.01      185.21     51.46 o 
  -5   8  18       55.64       45.55     42.00 o 
  -4   8  18      397.12      334.13     84.14 o 
  -3   8  18       66.68      -29.59     34.97 o 
  -2   8  18      516.75      568.58     70.37 o 
  -1   8  18      277.79      292.99     55.50 o 
   0   8  18      220.49      150.00     43.76 o 
   1   8  18      292.66      340.62     74.39 o 
   2   8  18      491.07      480.57     64.55 o 
   3   8  18       65.90        9.45     53.70 o 
   4   8  18      399.74      319.55     58.25 o 
   5   8  18       50.93       41.12     40.26 o 
  -3   9  18       70.01       13.79     76.39 o 
  -2   9  18      272.30      241.59     68.63 o 
  -1   9  18      389.01      354.11     61.03 o 
   0   9  18       20.69       -5.59     37.94 o 
   1   9  18      389.52      449.07     65.68 o 
   2   9  18      279.39      207.80     52.19 o 
   3   9  18       77.80       22.06     41.07 o 
   1   0  19     4871.63     4844.39    102.02 o 
   2   0  19      102.45       90.69     28.89 o 
   3   0  19      757.74      732.11     48.67 o 
   4   0  19        0.04       -7.47     22.50 o 
   5   0  19      391.56      402.27     44.80 o 
   6   0  19       25.47        5.43     27.52 o 
   7   0  19      650.72      844.30     65.79 o 
   8   0  19        5.04       -2.68     36.43 o 
  -8   1  19       28.17       15.71     35.37 o 
  -7   1  19      157.00       87.18     33.76 o 
  -6   1  19      531.30      618.36     57.32 o 
  -5   1  19      944.13     1018.96     59.65 o 
  -4   1  19     1735.00     1761.56     67.63 o 
  -3   1  19      543.15      535.01     68.31 o 
  -2   1  19      876.30      880.76     45.94 o 
  -1   1  19       42.58       59.47     31.04 o 
   0   1  19      256.36      257.22     32.85 o 
   1   1  19       29.93       12.09     25.34 o 
   2   1  19      897.21      945.25     48.36 o 
   3   1  19      556.35      631.83     48.59 o 
   4   1  19     1769.15     1849.10     81.77 o 
   5   1  19      935.79      943.37     58.08 o 
   6   1  19      541.12      639.76     56.49 o 
   7   1  19      169.40       99.92     42.42 o 
   8   1  19       24.51       -4.27     38.37 o 
  -8   2  19      849.91      985.73     91.22 o 
  -7   2  19      130.83      108.28     44.14 o 
  -6   2  19      582.91      583.03     68.81 o 
  -5   2  19      186.84      242.44     48.20 o 
  -4   2  19       47.43       55.20     44.10 o 
  -3   2  19       18.76       16.55     22.59 o 
  -2   2  19     1306.53     1258.50     53.26 o 
  -1   2  19      661.34      661.92     44.59 o 
   0   2  19     1664.09     1626.85     60.07 o 
   1   2  19      647.82      702.22     44.37 o 
   2   2  19     1370.92     1319.32     56.49 o 
   3   2  19       23.78        4.43     22.25 o 
   4   2  19       49.27        2.99     22.56 o 
   5   2  19      194.86      132.96     40.58 o 
   6   2  19      578.00      478.43     71.12 o 
   7   2  19      133.62      134.61     46.75 o 
   8   2  19      832.92      972.09     92.36 o 
  -8   3  19        7.45      -44.74     41.99 o 
  -7   3  19      308.11      350.32     87.04 o 
  -6   3  19      230.14      296.76     54.75 o 
  -5   3  19     2172.16     2287.22    102.69 o 
  -4   3  19       69.05       47.08     34.36 o 
  -3   3  19     2345.24     2384.50    157.21 o 
  -2   3  19      116.86       98.38     34.67 o 
  -1   3  19      648.05      741.98     50.82 o 
   0   3  19      106.59       79.81     28.01 o 
   1   3  19      665.20      655.22     68.76 o 
   2   3  19      124.64      109.01     28.74 o 
   3   3  19     2421.61     2536.52    100.86 o 
   4   3  19       71.92       51.78     35.26 o 
   5   3  19     2180.98     2331.73    102.18 o 
   6   3  19      235.03      274.35     68.60 o 
   7   3  19      337.57      404.40     62.55 o 
   8   3  19        7.60      -49.48     32.99 o 
  -7   4  19      253.08      250.54     55.87 o 
  -6   4  19      394.56      504.20    157.78 o 
  -5   4  19       34.01       -0.64     30.31 o 
  -4   4  19       37.64       12.73     32.27 o 
  -3   4  19      235.13      248.93     46.87 o 
  -2   4  19      900.57      871.22     51.03 o 
  -1   4  19      839.64      815.78     49.36 o 
   0   4  19     1890.37     1899.46     67.23 o 
   1   4  19      832.14      841.95     49.05 o 
   2   4  19      895.81      827.11     70.78 o 
   3   4  19      224.26      227.22     57.20 o 
   4   4  19       42.10       26.05     47.64 o 
   5   4  19       32.45       44.43     35.83 o 
   6   4  19      385.45      394.25    102.95 o 
   7   4  19      259.21      344.71     61.33 o 
  -7   5  19       18.71       59.99     42.48 o 
  -6   5  19      542.55      577.66     85.87 o 
  -5   5  19       80.35       61.78     41.14 o 
  -4   5  19     1050.88      981.40    103.29 o 
  -3   5  19      611.74      612.18     51.84 o 
  -2   5  19     1014.31      950.74     51.94 o 
  -1   5  19      343.35      351.22     41.09 o 
   0   5  19       14.10       -5.25     29.91 o 
   1   5  19      356.10      328.30     65.66 o 
   2   5  19      961.40      926.33     71.18 o 
   3   5  19      623.34      633.74     79.85 o 
   4   5  19     1012.97     1053.37     73.58 o 
   5   5  19       69.41       -1.86     33.74 o 
   6   5  19      514.92      474.16     66.67 o 
   7   5  19       22.68       -9.79     37.39 o 
  -6   6  19        3.00      -28.83     37.10 o 
  -5   6  19      168.92      152.24     46.89 o 
  -4   6  19        3.31      -22.47     34.14 o 
  -3   6  19      224.85      240.85     39.86 o 
  -2   6  19        1.35      -14.99     29.62 o 
  -1   6  19     2005.81     2003.45    126.77 o 
   0   6  19       14.63      -15.55     31.27 o 
   1   6  19     1992.79     2078.36     95.91 o 
   2   6  19        1.21      -23.35     33.34 o 
   3   6  19      207.50      160.16     43.69 o 
   4   6  19        2.22      -46.11     31.05 o 
   5   6  19      169.11      104.70     44.00 o 
   6   6  19        2.30      -23.76     38.72 o 
  -5   7  19      339.40      335.42     59.19 o 
  -4   7  19      631.30      606.40     71.77 o 
  -3   7  19      387.89      381.65     79.02 o 
  -2   7  19      566.83      633.12     74.32 o 
  -1   7  19      153.09       83.35     40.83 o 
   0   7  19       15.44      -41.04     31.28 o 
   1   7  19      148.49      121.63     44.82 o 
   2   7  19      579.16      560.40     66.03 o 
   3   7  19      372.70      399.28     60.07 o 
   4   7  19      630.35      576.75     94.82 o 
   5   7  19      352.52      342.07     61.45 o 
  -4   8  19       16.28       34.12     41.05 o 
  -3   8  19        1.66      -36.59     41.84 o 
  -2   8  19      496.40      544.40     70.24 o 
  -1   8  19       36.67       26.59     39.86 o 
   0   8  19      731.82      833.78     92.60 o 
   1   8  19       33.25       14.75     38.35 o 
   2   8  19      512.17      498.42     66.72 o 
   3   8  19        2.87      -46.09     33.90 o 
   4   8  19       18.56       18.54     40.36 o 
  -1   9  19      140.02       35.92     50.20 o 
   0   9  19        2.12      -40.42     37.93 o 
   1   9  19      136.55      226.89     85.64 o 
   0   0  20      706.00      861.77     96.40 o 
   1   0  20      385.03      470.91     53.92 o 
   2   0  20      163.30      139.81     29.82 o 
   3   0  20     1247.10     1230.93     56.05 o 
   4   0  20       19.54       15.43     23.84 o 
   5   0  20      821.04     1001.26     65.63 o 
   6   0  20      346.00      430.66     50.05 o 
   7   0  20      128.73      168.14     41.55 o 
   8   0  20      479.29      552.54     74.42 o 
  -7   1  20      180.75      162.02     38.09 o 
  -6   1  20      271.94      293.96     44.39 o 
  -5   1  20      750.93      939.61    103.45 o 
  -4   1  20      291.02      294.96     40.29 o 
  -3   1  20      313.74      286.88     36.65 o 
  -2   1  20      780.72      806.37     49.31 o 
  -1   1  20      247.59      281.74     49.63 o 
   0   1  20     1089.61     1100.21     70.06 o 
   1   1  20      249.96      255.03     38.19 o 
   2   1  20      769.68      801.94     53.74 o 
   3   1  20      297.51      297.85     47.86 o 
   4   1  20      298.52      323.00     41.15 o 
   5   1  20      734.48      856.23     61.02 o 
   6   1  20      278.55      281.53     95.39 o 
   7   1  20      183.91      202.40     50.52 o 
  -7   2  20      396.37      411.21     63.18 o 
  -6   2  20      547.79      528.25     66.69 o 
  -5   2  20      332.19      418.48     59.11 o 
  -4   2  20      604.89      639.58     52.03 o 
  -3   2  20      612.54      651.42     50.37 o 
  -2   2  20      197.69      180.36     40.97 o 
  -1   2  20     1465.10     1441.72     76.74 o 
   0   2  20        2.57      -10.81     21.19 o 
   1   2  20     1465.60     1465.28     59.76 o 
   2   2  20      181.06      161.35     31.06 o 
   3   2  20      604.90      618.71     50.12 o 
   4   2  20      616.47      676.70     54.10 o 
   5   2  20      331.84      395.17     59.11 o 
   6   2  20      560.41      587.11     67.83 o 
   7   2  20      381.53      516.11     70.44 o 
  -7   3  20      294.57      294.58     93.02 o 
  -6   3  20      657.58      697.07    187.09 o 
  -5   3  20      112.38      156.36     46.71 o 
  -4   3  20     1194.38     1153.00     76.12 o 
  -3   3  20      490.03      586.17     63.76 o 
  -2   3  20      455.76      551.04    150.06 o 
  -1   3  20     1422.59     1433.93    102.84 o 
   0   3  20       51.94       59.91     26.96 o 
   1   3  20     1397.79     1453.68     66.15 o 
   2   3  20      448.03      474.56     77.35 o 
   3   3  20      508.92      570.21    125.19 o 
   4   3  20     1160.10     1075.97     72.79 o 
   5   3  20      105.29      135.20     44.69 o 
   6   3  20      648.90      758.70     76.40 o 
   7   3  20      289.90      307.47     60.90 o 
  -7   4  20      182.22      169.70     51.41 o 
  -6   4  20      289.26      317.63     94.79 o 
  -5   4  20      219.35      280.82     55.17 o 
  -4   4  20      373.85      464.63     60.45 o 
  -3   4  20      395.25      485.77     62.01 o 
  -2   4  20      526.09      587.33     83.76 o 
  -1   4  20      956.57     1008.73     54.79 o 
   0   4  20      369.94      430.81     43.41 o 
   1   4  20      922.73      930.74     68.66 o 
   2   4  20      505.91      512.17     75.14 o 
   3   4  20      399.70      349.92     78.76 o 
   4   4  20      356.12      417.11     60.96 o 
   5   4  20      229.17      273.57     67.88 o 
   6   4  20      289.43      250.83     55.25 o 
   7   4  20      178.75      134.68     50.03 o 
  -6   5  20       75.12       79.05     41.48 o 
  -5   5  20      391.88      469.88     64.88 o 
  -4   5  20      172.75      125.58     43.66 o 
  -3   5  20      702.39      863.70     71.15 o 
  -2   5  20      677.74      719.59     93.32 o 
  -1   5  20      104.07       53.72     28.26 o 
   0   5  20      337.48      223.85     93.21 o 
   1   5  20      121.93       43.93     34.71 o 
   2   5  20      649.28      595.08     67.91 o 
   3   5  20      696.85      809.25    148.18 o 
   4   5  20      158.40       99.03     45.48 o 
   5   5  20      392.86      389.12     62.62 o 
   6   5  20       82.47       27.34     41.94 o 
  -5   6  20      756.80      917.57     85.09 o 
  -4   6  20       26.70        6.08     46.66 o 
  -3   6  20      361.19      495.89     81.80 o 
  -2   6  20      601.19      631.14    185.47 o 
  -1   6  20      230.03      194.50     47.15 o 
   0   6  20     1015.27     1057.32     74.49 o 
   1   6  20      239.67      213.39     48.62 o 
   2   6  20      597.29      623.31     72.23 o 
   3   6  20      372.33      388.71     58.83 o 
   4   6  20       29.08      -29.62     35.33 o 
   5   6  20      761.28      875.26     85.86 o 
  -4   7  20      153.65      116.12     71.04 o 
  -3   7  20      285.09      178.88     50.34 o 
  -2   7  20      396.42      414.11    120.45 o 
  -1   7  20      212.99      129.25     45.05 o 
   0   7  20      267.76      151.00     46.20 o 
   1   7  20      216.17      233.66     52.50 o 
   2   7  20      394.92      438.80    217.34 o 
   3   7  20      294.93      262.88     54.86 o 
   4   7  20      145.65       90.71     43.92 o 
  -3   8  20       64.70       61.21     65.21 o 
  -2   8  20      217.81      210.60     53.28 o 
  -1   8  20      294.16      273.42     93.47 o 
   0   8  20        3.21      -39.12     33.68 o 
   1   8  20      301.71      203.75     52.73 o 
   2   8  20      211.48      259.64     58.53 o 
   3   8  20       78.08        6.30     79.85 o 
   1   0  21      131.89       77.77     35.87 o 
   2   0  21      700.37      698.84     47.85 o 
   3   0  21        1.70        8.77     23.14 o 
   4   0  21     1527.03     1538.14     66.05 o 
   5   0  21        0.71       15.81     27.78 o 
   6   0  21      809.21      967.39     68.37 o 
   7   0  21        4.08      -23.32     28.83 o 
  -7   1  21      354.99      468.78     56.11 o 
  -6   1  21      105.43       63.38     34.87 o 
  -5   1  21       85.73       48.92     31.81 o 
  -4   1  21       13.30        2.87     24.63 o 
  -3   1  21      420.33      431.53     44.89 o 
  -2   1  21      352.42      305.08     51.32 o 
  -1   1  21     1579.42     1571.29     81.10 o 
   0   1  21      654.56      800.23     68.76 o 
   1   1  21     1582.14     1683.67     82.13 o 
   2   1  21      376.01      352.43     52.74 o 
   3   1  21      425.11      462.34     69.35 o 
   4   1  21       13.94      -16.00     23.63 o 
   5   1  21       83.79       11.77     28.06 o 
   6   1  21       97.70       88.68     42.66 o 
   7   1  21      359.62      351.91     75.90 o 
  -7   2  21      262.07      223.82     46.50 o 
  -6   2  21      121.92      156.28     40.90 o 
  -5   2  21     1431.06     1414.12     67.92 o 
  -4   2  21      365.44      327.41     42.65 o 
  -3   2  21     1240.74     1182.84     73.83 o 
  -2   2  21      247.71      270.20     77.40 o 
  -1   2  21      298.56      318.79     53.62 o 
   0   2  21      107.10       68.09     36.17 o 
   1   2  21      294.46      355.20     39.55 o 
   2   2  21      242.59      229.78     45.50 o 
   3   2  21     1255.33     1172.08     57.34 o 
   4   2  21      354.30      327.30     62.95 o 
   5   2  21     1429.30     1411.04     83.31 o 
   6   2  21      126.51      118.46     66.00 o 
   7   2  21      273.66       96.86     66.08 o 
  -6   3  21      543.99      610.13     75.00 o 
  -5   3  21       26.34       -9.38     33.88 o 
  -4   3  21       12.95       -8.56     39.28 o 
  -3   3  21       19.01      -36.70     24.47 o 
  -2   3  21     1054.22     1119.61     79.81 o 
  -1   3  21       85.54       53.08     44.48 o 
   0   3  21     2304.21     2344.71     93.58 o 
   1   3  21       88.70       46.82     26.47 o 
   2   3  21     1048.69     1033.43     56.28 o 
   3   3  21       17.10       -8.36     32.27 o 
   4   3  21       15.40      -21.08     31.84 o 
   5   3  21       26.11       42.92     36.06 o 
   6   3  21      520.87      657.24    123.54 o 
  -6   4  21      336.39      378.62    101.15 o 
  -5   4  21      575.23      645.72     73.29 o 
  -4   4  21      351.17      420.26     62.36 o 
  -3   4  21      955.31     1052.94     77.05 o 
  -2   4  21      120.67      129.34     41.23 o 
  -1   4  21      262.96      333.29     52.53 o 
   0   4  21       57.27       26.04     26.71 o 
   1   4  21      271.45      323.50     96.29 o 
   2   4  21      114.74       33.86     44.48 o 
   3   4  21      941.95      982.53     82.66 o 
   4   4  21      359.71      358.11     59.03 o 
   5   4  21      553.84      642.99     73.61 o 
   6   4  21      329.68      398.24     65.48 o 
  -5   5  21       93.28       66.62     85.15 o 
  -4   5  21       11.81       -9.36     35.18 o 
  -3   5  21      146.56      115.65     67.54 o 
  -2   5  21      176.22      179.52     44.54 o 
  -1   5  21      992.04     1021.42    108.22 o 
   0   5  21      545.42      486.43     62.33 o 
   1   5  21      950.65      983.54    102.88 o 
   2   5  21      176.85      151.50     46.93 o 
   3   5  21      133.76       87.89     59.27 o 
   4   5  21       11.73       23.63     42.09 o 
   5   5  21       94.45       53.03     45.15 o 
  -4   6  21     1012.39     1018.94    200.67 o 
  -3   6  21      106.66       89.41     68.56 o 
  -2   6  21      831.94      898.84     79.44 o 
  -1   6  21       10.29      -24.00     34.71 o 
   0   6  21        3.03      -26.91     32.09 o 
   1   6  21       10.08      -45.96     30.64 o 
   2   6  21      849.30     1091.63     96.18 o 
   3   6  21       96.35       36.34     40.39 o 
   4   6  21     1005.81     1163.46     88.54 o 
  -3   7  21       95.37       31.76     62.01 o 
  -2   7  21      307.79      255.12     52.79 o 
  -1   7  21      375.34      303.40     55.10 o 
   0   7  21      327.01      260.02     56.01 o 
   1   7  21      380.14      275.82     54.99 o 
   2   7  21      309.01      147.84     50.08 o 
   3   7  21       95.88       68.18     42.61 o 
   0   8  21        1.23      -44.77     36.98 o 
   0   0  22     1277.03     1096.35     99.42 o 
   1   0  22      138.17      118.61     41.12 o 
   2   0  22      600.27      645.35    107.39 o 
   3   0  22      359.38      463.10     47.51 o 
   4   0  22        5.49        6.09     25.42 o 
   5   0  22      711.73      740.32     59.67 o 
   6   0  22      145.30      127.04     38.97 o 
  -6   1  22      236.60      270.91     45.32 o 
  -5   1  22      575.43      627.54     86.64 o 
  -4   1  22      175.81      138.94     36.06 o 
  -3   1  22      506.66      598.11    105.96 o 
  -2   1  22      315.48      388.03     60.92 o 
  -1   1  22      662.13      762.95    149.50 o 
   0   1  22      345.21      309.68     50.98 o 
   1   1  22      641.04      660.59     65.89 o 
   2   1  22      293.48      305.01     39.87 o 
   3   1  22      517.28      628.28     53.86 o 
   4   1  22      166.48      169.56     35.92 o 
   5   1  22      583.01      549.69     81.97 o 
   6   1  22      228.37      196.12     50.87 o 
  -6   2  22      197.62      254.69     45.24 o 
  -5   2  22      241.59      284.35     43.54 o 
  -4   2  22      535.94      474.83     62.86 o 
  -3   2  22       88.26       89.79     39.78 o 
  -2   2  22      549.73      581.73     64.12 o 
  -1   2  22     1038.83     1145.70    107.39 o 
   0   2  22      316.16      385.93     54.01 o 
   1   2  22     1063.19     1044.05    119.51 o 
   2   2  22      545.84      571.49     79.62 o 
   3   2  22       96.25       93.66     31.91 o 
   4   2  22      523.17      609.42     69.35 o 
   5   2  22      236.59      211.53    102.58 o 
   6   2  22      202.33      156.54     49.63 o 
  -6   3  22      239.55      266.39     58.75 o 
  -5   3  22       22.35       -1.55     37.35 o 
  -4   3  22      664.55      672.42     71.94 o 
  -3   3  22      164.97      127.83     42.19 o 
  -2   3  22      550.97      780.34     85.04 o 
  -1   3  22      650.95      900.26     76.46 o 
   0   3  22       18.54      -16.85     53.21 o 
   1   3  22      616.90      665.50     53.20 o 
   2   3  22      558.77      695.20    123.20 o 
   3   3  22      171.39      208.71     51.35 o 
   4   3  22      696.26      727.06     76.48 o 
   5   3  22       27.28      -30.06     35.38 o 
   6   3  22      238.05      238.34     80.83 o 
  -5   4  22      236.71      249.87     55.39 o 
  -4   4  22      517.71      587.14     71.18 o 
  -3   4  22      338.69      324.13     53.64 o 
  -2   4  22      342.91      339.13    117.10 o 
  -1   4  22      296.99      289.79     52.07 o 
   0   4  22       95.82       95.43     31.31 o 
   1   4  22      285.28      297.34     52.56 o 
   2   4  22      341.08      314.78     53.84 o 
   3   4  22      338.07      266.82     53.39 o 
   4   4  22      493.31      535.38     69.08 o 
   5   4  22      241.01      125.37     49.48 o 
  -5   5  22      437.31      521.23     75.14 o 
  -4   5  22      138.91      108.21     43.96 o 
  -3   5  22      247.41      164.81     47.77 o 
  -2   5  22      558.94      607.04     67.28 o 
  -1   5  22      120.13      104.91     65.70 o 
   0   5  22      792.49      867.24     78.53 o 
   1   5  22      117.19       76.10     40.75 o 
   2   5  22      569.27      568.47     68.15 o 
   3   5  22      263.84      187.69     51.75 o 
   4   5  22      130.19      137.50     50.77 o 
   5   5  22      443.18      379.57     65.59 o 
  -3   6  22      319.56      248.43     82.86 o 
  -2   6  22      314.58      350.85     86.55 o 
  -1   6  22       45.04       -9.49     33.71 o 
   0   6  22      442.69      397.46     89.90 o 
   1   6  22       45.93       20.33     60.32 o 
   2   6  22      315.00      248.36     54.14 o 
   3   6  22      321.28      311.14     59.90 o 
  -2   7  22      148.94      187.62     73.15 o 
  -1   7  22      212.45      114.55     50.61 o 
   0   7  22      154.48      129.95     64.12 o 
   1   7  22      218.91      264.69     59.39 o 
   2   7  22      151.23       72.49     45.11 o 
   1   0  23     1259.73     1231.93     76.98 o 
   2   0  23       32.46       -1.79     30.05 o 
   3   0  23      155.25      148.00     44.46 o 
   4   0  23        6.70      -32.20     24.06 o 
   5   0  23      135.61      141.90     36.71 o 
   6   0  23       17.12       42.64     34.45 o 
  -6   1  23      283.98      302.77     51.89 o 
  -5   1  23      261.78      248.36     43.84 o 
  -4   1  23      958.19     1101.35     82.02 o 
  -3   1  23      308.31      273.48     51.42 o 
  -2   1  23      473.18      535.67     63.15 o 
  -1   1  23       98.87       65.68     37.60 o 
   0   1  23       24.84       -7.34     31.76 o 
   1   1  23      109.86      135.61     41.44 o 
   2   1  23      464.41      495.79     62.60 o 
   3   1  23      309.81      288.41     41.94 o 
   4   1  23      929.56     1002.95     66.69 o 
   5   1  23      249.55      211.90     56.26 o 
   6   1  23      278.29      229.87     56.97 o 
  -5   2  23       29.98       37.43     69.43 o 
  -4   2  23       10.66      -13.26     33.04 o 
  -3   2  23       78.12       28.29     35.82 o 
  -2   2  23      752.08      738.06    145.85 o 
  -1   2  23      250.66      227.85     53.51 o 
   0   2  23     1680.25     1720.75     88.92 o 
   1   2  23      243.77      276.94     50.45 o 
   2   2  23      747.84      845.60     60.26 o 
   3   2  23       78.74       60.28     32.45 o 
   4   2  23       11.72      -20.94     32.43 o 
   5   2  23       30.16       49.71     38.82 o 
  -5   3  23      879.06     1170.15     97.77 o 
  -4   3  23        5.82      -25.51     33.01 o 
  -3   3  23      833.05      918.67     73.99 o 
  -2   3  23       14.69        4.23     35.17 o 
  -1   3  23      238.22      211.29     49.25 o 
   0   3  23       15.45      -44.22     29.48 o 
   1   3  23      254.98      221.15     45.72 o 
   2   3  23       12.35       -9.38     33.15 o 
   3   3  23      843.38      715.13     73.55 o 
   4   3  23        5.86        7.82     38.87 o 
   5   3  23      863.63     1092.45     93.37 o 
  -4   4  23        8.91        8.79     37.51 o 
  -3   4  23      100.26      148.77     44.81 o 
  -2   4  23      398.69      480.71     63.78 o 
  -1   4  23      271.72      207.90     48.01 o 
   0   4  23     1024.83     1132.78    113.19 o 
   1   4  23      256.59      177.40     54.64 o 
   2   4  23      402.85      399.23     84.70 o 
   3   4  23       89.69       88.18     43.47 o 
   4   4  23        8.24        1.97     38.76 o 
  -3   5  23      298.21      315.40     59.19 o 
  -2   5  23      450.98      463.81     95.20 o 
  -1   5  23       88.58       31.91     58.93 o 
   0   5  23        0.03      -18.44     33.05 o 
   1   5  23       86.86       31.27     38.31 o 
   2   5  23      448.48      414.95     97.83 o 
   3   5  23      304.81      268.59     89.67 o 
  -2   6  23        2.48      -68.41     49.52 o 
  -1   6  23      623.31      830.69    123.65 o 
   0   6  23        0.19      -40.48     35.53 o 
   1   6  23      618.79      538.91     70.05 o 
   2   6  23        1.97       -4.16     38.81 o 
   0   0  24      776.96      944.71    112.59 o 
   1   0  24       49.53       35.08     36.57 o 
   2   0  24      148.49      155.35     44.86 o 
   3   0  24      322.52      381.19     97.42 o 
   4   0  24       43.74       28.08     53.66 o 
   5   0  24      363.99      404.10     51.23 o 
  -5   1  24      214.43      217.93     53.74 o 
  -4   1  24       98.15      199.25     49.88 o 
  -3   1  24      278.96      366.47     58.53 o 
  -2   1  24      310.91      309.15     57.27 o 
  -1   1  24      482.38      528.52     64.62 o 
   0   1  24      312.58      341.34     55.73 o 
   1   1  24      478.38      497.64     61.92 o 
   2   1  24      319.55      330.83     56.23 o 
   3   1  24      276.86      404.07     66.04 o 
   4   1  24       95.16       76.97     39.87 o 
   5   1  24      215.09      148.77     49.89 o 
  -4   2  24      373.93      411.89     69.91 o 
  -3   2  24       97.48       77.85     40.57 o 
  -2   2  24      222.33      330.20     56.48 o 
  -1   2  24      335.75      372.27     56.94 o 
   0   2  24       10.85       -0.82     31.44 o 
   1   2  24      320.48      365.24     85.08 o 
   2   2  24      224.95      251.38     52.24 o 
   3   2  24       91.51       40.89     40.21 o 
   4   2  24      379.51      381.62     59.45 o 
  -4   3  24      350.08      424.35     63.40 o 
  -3   3  24      118.46      129.54     45.92 o 
  -2   3  24      101.60      105.25     41.51 o 
  -1   3  24      439.88      635.52     68.68 o 
   0   3  24        0.23      -44.62     29.75 o 
   1   3  24      434.01      489.49     62.66 o 
   2   3  24      100.35      132.68     66.90 o 
   3   3  24      123.53      110.51     47.96 o 
   4   3  24      341.61      411.90     64.85 o 
  -3   4  24      185.61      212.50     53.11 o 
  -2   4  24      353.98      337.37     87.64 o 
  -1   4  24      268.93      245.57     52.64 o 
   0   4  24      175.68      117.55     67.81 o 
   1   4  24      272.61      275.67     80.45 o 
   2   4  24      348.96      258.27     53.49 o 
   3   4  24      200.45      215.81     54.99 o 
  -2   5  24      187.53      147.13     76.31 o 
  -1   5  24       94.94      135.99     69.91 o 
   0   5  24      236.79      199.73     81.58 o 
   1   5  24       95.80       97.32     58.06 o 
   2   5  24      186.75      109.38     45.35 o 
   1   0  25        9.48      -30.57     36.61 o 
   2   0  25      360.51      347.73     56.42 o 
   3   0  25        8.45      -30.21     31.77 o 
   4   0  25      647.76      763.74     81.01 o 
  -4   1  25        3.49       -5.09     36.14 o 
  -3   1  25       59.23       11.86     42.11 o 
  -2   1  25      157.73      217.70     54.00 o 
  -1   1  25      549.37      776.45    118.61 o 
   0   1  25      253.18      230.49     52.32 o 
   1   1  25      541.93      640.03     70.26 o 
   2   1  25      147.13      131.18     46.00 o 
   3   1  25       57.56       -9.08     34.10 o 
   4   1  25        3.49      -12.83     35.60 o 
  -3   2  25      324.77      428.67     63.51 o 
  -2   2  25       32.61       41.65     38.00 o 
  -1   2  25       71.81       74.01     39.59 o 
   0   2  25       13.55       -1.92     35.39 o 
   1   2  25       81.02       51.52     38.67 o 
   2   2  25       35.81       19.66     53.24 o 
   3   2  25      318.92      173.84     70.89 o 
  -3   3  25        0.34       -4.25     35.39 o 
  -2   3  25      405.07      434.18     62.59 o 
  -1   3  25       11.77      -23.36     34.53 o 
   0   3  25      407.11      488.73     64.90 o 
   1   3  25       11.05       -6.55     51.70 o 
   2   3  25      394.61      440.71     94.22 o 
   3   3  25        0.45      -17.20     44.18 o 
  -1   4  25      150.33      163.38     73.23 o 
   0   4  25        1.95      -48.09     43.57 o 
   1   4  25      156.02      130.65     70.59 o 
   0   0  26      509.61      811.20    112.66 o 
   1   0  26       65.69       47.89     54.49 o 
   2   0  26      260.89      320.92     57.82 o 
  -2   1  26       69.22       36.00     37.51 o 
  -1   1  26      149.50      142.13     47.04 o 
   0   1  26      123.90      123.06     45.18 o 
   1   1  26      151.15      216.61     50.85 o 
   2   1  26       70.98        5.56     37.19 o 
  -1   2  26      359.39      402.59     60.86 o 
   0   2  26       44.94       10.79     36.75 o 
   1   2  26      366.90      461.98     65.67 o 
                                                 
